# Supplementary material for: Puf4 is methylated and exhibits a temperature-dependent interactome in Cryptococcus neoformans
Source: Microbiol Spectr. 2026 Feb 25;14(4):e02628-25. doi: 10.1128/spectrum.02628-25 (PMC13055242; doi:10.1128/spectrum.02628-25)
Supplement: Table S1 — Proteomic data and oligonucleotide sequences. [file spectrum.02628-25-s0005.xlsx]

## Sheet: Table of Content
	Table S1: Primer Sequences and Proteomics Data
	Sheet Name	Description
	Primers	Primers used for site-directed mutagenesis and LAC1 q-RT-PCR.
	Sequence IDs_Fig2	Sequence IDs used to generate the phylogenetic tree in Fig 2.
	R_methylation_Fig1	Counts of methylated residues.
	STY_phosphorylation_Fig1	Counts of phosphorylated residues.
	IP-MS_interactions Fig7	IP-MS interaction counts
	IP-MS_interactions_heatmap_Fig7	List of interacting partners included in the heatmap (Fig 7b)

## Sheet: Primers
	Primer Sequencdes
	Name	Sequence
	Site directed mutagenesis primers:
	462 RtoK FWD	GACCAGCACGGCTGCAAATACCTCCAAAAG
	462 RtoK REV	CTTTTGGAGGTATTTGCAGCCGTGCTGGTC
	783/785 RtoK FWD	AGCAACAGTAACAAAGGTAAAGGTGGTGGCG
	783/785 RtoK REV	CGCCACCACCTTTACCTTTGTTACTGTTGCT
	q-RT-PCR primers:
	LAC1 FWD	GACTGGCAAGTCGCCAACC
	LAC1 REV	CGCCTTCGGCATATAATGGTC

## Sheet: Sequence_IDs_Fig2
	Sequence_IDs_Fig2
	ID	Organism
	Q8TB72	Human
	Q14671	Human
	YGL178W-mpt5p	Saccharomyces cerevisae
	YGL014W-puf4p	Saccharomyces cerevisae
	UMAG_03431	Ustilago maydis 521
	SPPG_07308	Spizellomyces punctatus DAOM BR117
	QG37_07425	Candida auris 6684
	QG37_02295	Candida auris 6684
	PNEJI1_000051	Pneumocystis jirovecii SE8
	NCU16560	Neurospora crassa OR74A
	MGL_2532	Malassezia globosa CBS 7966
	L202_00308	Cryptococcus amylolentus CBS 6039
	I317_04785	Kwoniella heveanensis CBS 569
	HMPREF1544_08836	Mucor circinelloides 1006PhL
	HMPREF1544_01872	Mucor circinelloides 1006PhL
	G6F23_008202	Rhizopus oryzae KAG0740548.1
	CNC04280	Cryptococcus neoformans JEC21
	CNAG_02810	Cryptococcus neoformans H99
	CIMG_11716	Coccidioides immitis RS
	CIHG_02750	Coccidioides immitis H538.4
	BDEG_07624	Batrachochytrium dendrobatidis JEL423
	AGR95_086940	Histoplasma capsulatum G217B
	Afu1g02510	Aspergillus fumigatus Af293

## Sheet: R_methylation_Fig1
		R_methylation_Fig1
Replicate_1						Replicate_2						Replicate_3
AAsite	AA	Total#	Monomethyl#	Dimethyl#		AAsite	AA	Total#	Monomethyl#	Dimethyl#		AAsite	AA	Total#	Monomethyl#	Dimethyl#
8	R	6	3	1		8	R	4	3	0		52	R	18	0	0
52	R	33	1	0		52	R	27	0	1		57	R	2	0	2
62	R	2	0	0		57	R	2	0	0		62	R	1	0	0
64	R	2	2	0		62	R	2	2	0		76	R	52	2	1
68	R	3	0	0		64	R	2	0	0		87	R	82	1	3
76	R	69	2	6		68	R	5	0	3		137	R	19	1	0
87	R	113	3	5		76	R	62	3	3		150	R	6	1	0
137	R	43	0	1		87	R	102	3	3		151	R	31	1	0
150	R	21	7	4		137	R	38	0	1		174	R	22	3	3
151	R	58	3	8		150	R	20	12	0		175	R	10	4	2
174	R	26	1	7		151	R	46	2	10		178	R	20	0	3
175	R	54	21	4		174	R	24	7	3		233	R	11	0	0
178	R	98	23	14		175	R	42	8	5		238	R	51	0	0
233	R	59	0	0		178	R	66	7	11		264	R	5	0	0
238	R	86	0	0		233	R	33	0	2		281	R	18	3	0
264	R	28	0	3		238	R	73	2	0		289	R	14	2	0
281	R	26	0	6		264	R	17	0	2		332	R	37	2	0
289	R	23	0	3		281	R	17	1	2		344	R	48	3	1
332	R	62	3	6		289	R	15	0	1		353	R	49	2	2
344	R	72	0	1		332	R	59	3	8		369	R	40	2	0
353	R	60	0	2		344	R	82	6	2		429	R	18	0	0
369	R	73	0	2		353	R	66	2	11		434	R	46	2	2
429	R	33	0	0		369	R	57	1	1		438	R	48	0	5
434	R	69	4	0		429	R	34	1	0		443	R	36	0	3
438	R	77	2	2		434	R	67	2	2		462	R	24	0	0
443	R	54	2	1		438	R	71	1	2		476	R	6	0	0
462	R	99	19	6		443	R	48	1	2		512	R	43	0	1
476	R	7	0	0		462	R	33	5	3		534	R	14	0	1
512	R	82	2	1		476	R	2	0	0		547	R	136	0	0
534	R	34	1	5		512	R	60	0	2		553	R	1	1	0
547	R	130	0	1		534	R	9	0	0		606	R	2	0	0
606	R	7	0	0		547	R	105	0	0		614	R	10	0	1
614	R	38	0	4		553	R	1	0	0		624	R	26	0	0
624	R	52	2	3		606	R	3	1	0		665	R	22	0	0
665	R	31	0	1		614	R	12	1	1		689	R	13	3	1
689	R	14	2	0		624	R	37	1	0		696	R	25	0	3
696	R	68	0	3		665	R	31	0	0		706	R	76	0	0
706	R	106	5	1		689	R	17	3	0		708	R	2	2	0
708	R	5	0	0		696	R	35	0	2		734	R	4	0	0
714	R	4	0	0		706	R	86	0	1		742	R	9	0	0
734	R	12	1	0		708	R	1	0	0		749	R	9	2	0
742	R	20	3	0		714	R	1	0	0		756	R	2	1	1
749	R	20	9	0		734	R	7	1	0		763	R	11	0	0
763	R	17	0	0		742	R	5	0	0		783	R	21	0	1
783	R	75	20	35		749	R	5	0	0		785	R	9	1	8
785	R	72	3	28		756	R	1	0	1		799	R	2	0	0
799	R	31	16	3		763	R	14	1	0		874	R	1	0	1
804	R	1	1	0		783	R	60	38	8
845	R	1	0	1		785	R	56	23	9
874	R	4	0	0		799	R	14	0	10

## Sheet: STY_phosphorylation_Fig1
	STY_phosphorylation_Fig1
Replicate_1					Replicate_2					Replicate_3
AAsite	AA	Total#	Phospho#		AAsite	AA	Total#	Phospho#		AAsite	AA	Total#	Phospho#
2	T	9	3		2	T	2	0		18	S	5	2
3	T	9	0		3	T	2	1		24	T	5	2
6	S	9	2		6	S	2	0		28	S	5	2
7	T	9	0		7	T	2	1		41	T	17	1
18	S	25	0		18	S	9	0		45	S	17	0
24	T	25	0		24	T	9	0		91	S	18	0
28	S	25	6		28	S	9	0		93	T	18	0
41	T	31	0		41	T	26	0		94	T	18	4
45	S	31	0		45	S	26	0		103	S	18	0
91	S	127	0		91	S	63	0		106	T	18	4
93	T	127	34		93	T	63	0		107	T	18	9
94	T	127	0		94	T	63	10		113	S	18	0
103	S	127	45		103	S	63	0		116	S	18	0
106	T	127	0		106	T	63	37		117	S	18	2
107	T	127	41		107	T	63	50		131	S	22	2
113	S	127	45		113	S	63	0		145	S	16	8
116	S	127	27		116	S	63	4		149	S	16	4
117	S	127	34		117	S	63	0		152	T	134	10
131	S	79	5		131	S	49	4		153	S	134	11
145	S	46	22		145	S	21	15		154	T	134	10
149	S	46	14		149	S	21	7		155	Y	134	0
152	T	262	44		152	T	214	2		158	T	134	1
153	S	262	67		153	S	214	39		167	S	65	5
154	T	262	10		154	T	214	4		170	T	15	1
155	Y	262	0		155	Y	214	5		173	S	15	1
158	T	262	11		158	T	214	12		191	S	21	0
167	S	104	5		167	S	102	24		192	S	21	2
170	T	20	1		170	T	19	5		195	Y	23	2
173	S	20	8		173	S	19	4		216	S	20	1
191	S	58	0		191	S	46	0		219	S	20	2
192	S	58	0		192	S	46	0		228	S	20	8
195	Y	80	3		195	Y	44	1		230	T	20	2
216	S	103	3		216	S	52	0		237	S	52	0
219	S	103	3		219	S	52	0		242	T	52	0
228	S	103	2		228	S	52	18		243	S	52	0
230	T	103	41		230	T	52	3		246	T	12	0
237	S	103	13		237	S	85	11		247	S	12	0
242	T	103	0		242	T	85	0		253	S	12	6
243	S	103	0		243	S	85	2		259	S	12	0
246	T	47	0		246	T	30	0		260	S	12	0
247	S	47	2		247	S	30	0		267	T	43	4
253	S	47	27		253	S	30	16		268	S	43	3
259	S	47	2		259	S	30	0		273	S	43	1
260	S	47	0		260	S	30	0		277	S	43	10
267	T	124	32		267	T	60	3		284	T	37	12
268	S	124	55		268	S	60	35		288	S	37	0
273	S	124	17		273	S	60	8		291	T	11	4
277	S	124	9		277	S	60	4		292	S	11	2
284	T	95	6		284	T	38	2		294	T	11	4
288	S	95	21		288	S	38	2		300	S	11	2
291	T	48	3		291	T	34	10		303	S	11	6
292	S	48	19		292	S	34	13		309	S	11	3
294	T	48	1		294	T	34	15		311	S	41	3
300	S	48	26		300	S	34	2		315	T	41	0
303	S	48	10		303	S	34	2		335	S	56	7
309	S	48	7		309	S	34	4		340	S	56	7
311	S	92	22		311	S	68	9		347	S	52	2
315	T	92	2		315	T	68	1		363	S	36	0
335	S	96	17		335	S	85	12		453	S	35	0
340	S	96	2		340	S	85	4		463	Y	1	0
347	S	74	16		347	S	57	4		483	T	3	1
363	S	71	0		363	S	54	0		484	Y	3	1
453	S	104	1		453	S	41	1		492	T	3	1
463	Y	1	0		463	Y	2	1		498	Y	3	1
483	T	16	0		483	T	3	2		506	Y	41	0
484	Y	16	0		484	Y	3	0		507	S	41	0
492	T	16	0		492	T	3	0		508	T	41	0
498	Y	16	0		498	Y	3	0		513	S	12	0
506	Y	80	2		506	Y	58	0		518	S	12	0
507	S	80	0		507	S	58	0		527	S	12	0
508	T	80	1		508	T	58	0		533	T	12	0
513	S	31	0		513	S	13	4		554	T	1	0
518	S	31	1		518	S	13	0		560	S	1	0
527	S	31	1		527	S	13	0		592	Y	2	0
533	T	31	2		533	T	13	0		604	T	2	0
554	T	2	0		554	T	1	0		615	S	25	0
560	S	2	0		560	S	1	0		620	S	25	0
592	Y	5	0		592	Y	3	1		660	S	22	0
604	T	5	0		604	T	3	0		666	T	16	0
615	S	48	1		615	S	36	0		673	S	16	0
620	S	48	1		620	S	36	0		675	S	16	0
660	S	30	0		660	S	31	0		680	S	25	0
666	T	44	0		666	T	28	0		681	S	25	0
673	S	44	2		673	S	28	0		716	S	4	0
675	S	44	1		675	S	28	0		717	Y	4	0
680	S	60	0		680	S	51	1		720	Y	4	0
681	S	60	0		681	S	51	0		724	T	4	0
707	S	1	0		707	S	1	0		728	Y	4	0
716	S	10	0		716	S	6	0		747	S	8	0
717	Y	10	0		717	Y	6	0		751	T	2	0
720	Y	10	0		720	Y	6	0		753	Y	2	2
724	T	10	0		724	T	6	0		759	S	2	0
728	Y	10	0		728	Y	6	0		767	S	17	0
747	S	11	0		747	S	5	0		771	Y	17	0
759	S	2	0		759	S	2	0		774	Y	17	2
767	S	6	0		767	S	9	2		779	S	17	1
771	Y	6	0		771	Y	9	0		781	S	17	1
774	Y	6	0		774	Y	9	2		794	S	4	2
779	S	6	1		779	S	9	0		795	Y	4	0
781	S	6	1		781	S	9	0		797	S	4	4
794	S	2	2		794	S	3	0		798	S	4	0
795	Y	2	0		795	Y	3	0
797	S	2	0		797	S	3	0
798	S	2	0		798	S	3	1
854	T	4	0
856	T	4	0
859	S	4	0
860	Y	4	0

## Sheet: IP-MS_interactions_Fig7
				783/785, 37, R2	462, 37, R2	P4F3, 37, R2	H99, 37, R2	783/785, 37, R1	462, 37, R1	P4F3, 37, R1	H99, 37, R1	783/785, 30, R3	462, 30, R3	P4F3, 30, R3	H99, 30, R3	783/785, 30, R2	462, 30, R2	P4F3, 30, R2	H99, 30, R2
J9VI91_CRYNH	Pumilio-family RNA binding protein OS=Cryptococcus neoformans var. grubii serotype A (strain H99 / ATCC 208821 / CBS 10515 / FGSC 9487) OX=235443 GN=CNAG_02810 PE=4 SV=2	CNAG_02810	102 kDa	640	1135	962	87	1006	1105	1252	160	1129	1279	2009	381	1043	1624	2013	324
J9VI50_CRYNH	Pre-mRNA-processing-splicing factor 8 OS=Cryptococcus neoformans var. grubii serotype A (strain H99 / ATCC 208821 / CBS 10515 / FGSC 9487) OX=235443 GN=CNAG_00147 PE=4 SV=1	CNAG_00147	292 kDa	153	166	147	115	148	163	157	131	152	161	168	223	148	128	134	152
J9VVH4_CRYNH	Fatty acid synthase subunit beta, fungi type OS=Cryptococcus neoformans var. grubii serotype A (strain H99 / ATCC 208821 / CBS 10515 / FGSC 9487) OX=235443 GN=CNAG_02099 PE=4 SV=1	CNAG_02099	275 kDa	123	104	91	31	76	98	91	36	88	90	69	63	115	125	116	115
J9W3X8_CRYNH	Guanine nucleotide-binding protein subunit beta-like protein OS=Cryptococcus neoformans var. grubii serotype A (strain H99 / ATCC 208821 / CBS 10515 / FGSC 9487) OX=235443 GN=CNAG_05465 PE=1 SV=1	CNAG_05465	34 kDa	108	90	85	122	101	80	86	134	86	70	63	124	37	30	57	110
J9VTL0_CRYNH	U5 small nuclear ribonucleoprotein component OS=Cryptococcus neoformans var. grubii serotype A (strain H99 / ATCC 208821 / CBS 10515 / FGSC 9487) OX=235443 GN=CNAG_01091 PE=4 SV=1	CNAG_01091	110 kDa	60	55	56	54	65	65	59	64	63	60	58	84	72	57	62	92
J9VV68_CRYNH	Clathrin heavy chain OS=Cryptococcus neoformans var. grubii serotype A (strain H99 / ATCC 208821 / CBS 10515 / FGSC 9487) OX=235443 GN=CNAG_04904 PE=3 SV=1	CNAG_04904	190 kDa	33	42	49	17	30	30	35	21	39	40	18	32	39	64	52	85
J9VWU5_CRYNH	Proteasome subunit alpha type OS=Cryptococcus neoformans var. grubii serotype A (strain H99 / ATCC 208821 / CBS 10515 / FGSC 9487) OX=235443 GN=CNAG_05475 PE=3 SV=1	CNAG_05475	26 kDa	50	44	39	41	42	45	41	45	46	41	37	54	42	40	41	83
J9VSX5_CRYNH	Fatty acid synthase subunit alpha, fungi type OS=Cryptococcus neoformans var. grubii serotype A (strain H99 / ATCC 208821 / CBS 10515 / FGSC 9487) OX=235443 GN=CNAG_02100 PE=4 SV=1	CNAG_02100	158 kDa	74	63	62	21	45	67	55	29	59	62	43	52	80	84	78	74
HSP71_CRYNH	Hsp71-like protein OS=Cryptococcus neoformans var. grubii serotype A (strain H99 / ATCC 208821 / CBS 10515 / FGSC 9487) OX=235443 GN=CNAG_01727 PE=3 SV=1	CNAG_01727	70 kDa	70	65	67	75	63	63	65	67	52	45	54	77	52	51	55	67
J9VVZ9_CRYNH	60S acidic ribosomal protein P0 OS=Cryptococcus neoformans var. grubii serotype A (strain H99 / ATCC 208821 / CBS 10515 / FGSC 9487) OX=235443 GN=CNAG_03577 PE=3 SV=1	CNAG_03577	33 kDa	38	33	31	38	36	34	37	39	30	28	26	30	35	37	37	64
J9VX05_CRYNH	Large subunit ribosomal protein L7Ae OS=Cryptococcus neoformans var. grubii serotype A (strain H99 / ATCC 208821 / CBS 10515 / FGSC 9487) OX=235443 GN=CNAG_05555 PE=4 SV=1	CNAG_05555	29 kDa	55	48	53	80	58	49	49	73	42	40	35	47	36	42	34	60
J9VJ64_CRYNH	Proteasome subunit alpha type OS=Cryptococcus neoformans var. grubii serotype A (strain H99 / ATCC 208821 / CBS 10515 / FGSC 9487) OX=235443 GN=CNAG_03941 PE=3 SV=1	CNAG_03941	27 kDa	43	34	33	36	39	37	37	38	31	31	33	46	30	29	27	60
J9VR25_CRYNH	Antiphagocytic protein 1 OS=Cryptococcus neoformans var. grubii serotype A (strain H99 / ATCC 208821 / CBS 10515 / FGSC 9487) OX=235443 GN=CNAG_06574 PE=4 SV=1	CNAG_06574	20 kDa	21	14	14	26	21	15	19	46	21	22	14	44	17	16	22	60
J9VYP1_CRYNH	40S ribosomal protein S0 OS=Cryptococcus neoformans var. grubii serotype A (strain H99 / ATCC 208821 / CBS 10515 / FGSC 9487) OX=235443 GN=RPS0 PE=3 SV=1	RPS0	31 kDa	39	32	40	56	39	39	35	55	36	28	28	54	20	12	27	55
J9VXE8_CRYNH	Large subunit ribosomal protein L3 OS=Cryptococcus neoformans var. grubii serotype A (strain H99 / ATCC 208821 / CBS 10515 / FGSC 9487) OX=235443 GN=CNAG_01884 PE=3 SV=1	CNAG_01884	44 kDa	68	61	59	82	69	62	64	72	53	51	44	46	30	35	50	55
J9VTE3_CRYNH	Small subunit ribosomal protein S17 OS=Cryptococcus neoformans var. grubii serotype A (strain H99 / ATCC 208821 / CBS 10515 / FGSC 9487) OX=235443 GN=CNAG_01170 PE=3 SV=1	CNAG_01170	16 kDa	32	32	38	35	31	32	32	34	32	31	29	41	24	17	32	55
J9W1J2_CRYNH	Pre-mRNA-processing factor 19 OS=Cryptococcus neoformans var. grubii serotype A (strain H99 / ATCC 208821 / CBS 10515 / FGSC 9487) OX=235443 GN=CNAG_01733 PE=4 SV=1	CNAG_01733	54 kDa	22	19	21	23	26	21	19	21	30	22	15	32	37	25	28	55
J9VNN9_CRYNH	Large subunit acidic ribosomal protein P2 OS=Cryptococcus neoformans var. grubii serotype A (strain H99 / ATCC 208821 / CBS 10515 / FGSC 9487) OX=235443 GN=CNAG_05762 PE=3 SV=1	CNAG_05762	11 kDa	32	24	26	36	33	33	24	32	26	24	24	31	27	29	31	55
J9VMD3_CRYNH	Large subunit ribosomal protein L5e OS=Cryptococcus neoformans var. grubii serotype A (strain H99 / ATCC 208821 / CBS 10515 / FGSC 9487) OX=235443 GN=CNAG_02928 PE=3 SV=1	CNAG_02928	35 kDa	43	35	42	57	50	38	40	50	38	29	23	34	15	16	32	53
J9VSX7_CRYNH	Glutaryl-CoA dehydrogenase, variant OS=Cryptococcus neoformans var. grubii serotype A (strain H99 / ATCC 208821 / CBS 10515 / FGSC 9487) OX=235443 GN=CNAG_03275 PE=3 SV=2	CNAG_03275	46 kDa	7	3	6	3	2		4	11	3	22	17	9	16	7	7	53
J9VHT9_CRYNH	Uncharacterized protein OS=Cryptococcus neoformans var. grubii serotype A (strain H99 / ATCC 208821 / CBS 10515 / FGSC 9487) OX=235443 GN=CNAG_02698 PE=4 SV=1	CNAG_02698	104 kDa	44	53	43	56	44	48	40	66	42	41	41	108	24	25	25	51
J9VQF1_CRYNH	Peroxiredoxin (Alkyl hydroperoxide reductase subunit C) OS=Cryptococcus neoformans var. grubii serotype A (strain H99 / ATCC 208821 / CBS 10515 / FGSC 9487) OX=235443 GN=CNAG_03482 PE=4 SV=2	CNAG_03482	25 kDa	25	19	23	26	23	21	18	46	25	20	17	60	25	21	19	51
J9VDR3_CRYNH	Large subunit ribosomal protein L9e OS=Cryptococcus neoformans var. grubii serotype A (strain H99 / ATCC 208821 / CBS 10515 / FGSC 9487) OX=235443 GN=CNAG_00034 PE=4 SV=1	CNAG_00034	21 kDa	38	31	31	44	39	34	34	42	28	29	25	41	9	12	38	51
J9VU15_CRYNH	Chlorophyll synthesis pathway protein BchC OS=Cryptococcus neoformans var. grubii serotype A (strain H99 / ATCC 208821 / CBS 10515 / FGSC 9487) OX=235443 GN=CNAG_01558 PE=3 SV=1	CNAG_01558	38 kDa	13	14	15	16	16	16	13	15	25	25	13	30	31	37	19	51
J9VK98_CRYNH	Large subunit ribosomal protein L22e OS=Cryptococcus neoformans var. grubii serotype A (strain H99 / ATCC 208821 / CBS 10515 / FGSC 9487) OX=235443 GN=CNAG_06811 PE=4 SV=1	CNAG_06811	14 kDa	22	20	20	32	23	23	20	32	18	19	19	28	16	19	25	51
J9VM66_CRYNH	Large subunit ribosomal protein L7e OS=Cryptococcus neoformans var. grubii serotype A (strain H99 / ATCC 208821 / CBS 10515 / FGSC 9487) OX=235443 GN=CNAG_00656 PE=4 SV=1	CNAG_00656	28 kDa	45	37	48	57	49	45	43	55	40	35	34	41	26	31	34	48
J9VUK6_CRYNH	Proteasome subunit beta OS=Cryptococcus neoformans var. grubii serotype A (strain H99 / ATCC 208821 / CBS 10515 / FGSC 9487) OX=235443 GN=CNAG_01957 PE=3 SV=1	CNAG_01957	31 kDa	36	29	30	35	32	31	27	35	23	24	23	33	27	12	15	48
J9VZS2_CRYNH	Small subunit ribosomal protein S5 OS=Cryptococcus neoformans var. grubii serotype A (strain H99 / ATCC 208821 / CBS 10515 / FGSC 9487) OX=235443 GN=CNAG_01990 PE=3 SV=1	CNAG_01990	23 kDa	32	29	32	39	34	34	31	44	34	33	31	38	12	10	31	46
J9W0B1_CRYNH	Large subunit ribosomal protein L4e OS=Cryptococcus neoformans var. grubii serotype A (strain H99 / ATCC 208821 / CBS 10515 / FGSC 9487) OX=235443 GN=CNAG_04762 PE=4 SV=1	CNAG_04762	39 kDa	51	41	49	61	51	46	47	49	41	39	30	35	22	21	32	46
J9VR37_CRYNH	Phosphoketolase OS=Cryptococcus neoformans var. grubii serotype A (strain H99 / ATCC 208821 / CBS 10515 / FGSC 9487) OX=235443 GN=CNAG_06923 PE=3 SV=1	CNAG_06923	94 kDa	41	33	35	44	37	36	27	47	74	60	30	66	44	31	24	44
J9VU43_CRYNH	Hsp72-like protein OS=Cryptococcus neoformans var. grubii serotype A (strain H99 / ATCC 208821 / CBS 10515 / FGSC 9487) OX=235443 GN=CNAG_01750 PE=3 SV=1	CNAG_01750	70 kDa	54	50	51	57	48	47	43	53	38	29	35	57	37	37		44
J9VMV1_CRYNH	Cell cycle control protein cwf19 OS=Cryptococcus neoformans var. grubii serotype A (strain H99 / ATCC 208821 / CBS 10515 / FGSC 9487) OX=235443 GN=CNAG_01362 PE=4 SV=1	CNAG_01362	99 kDa	9	7	7	4	8	8	4	4	13	12	2	23	22	9	6	44
J9VKH0_CRYNH	Fructose-1,6-bisphosphatase I OS=Cryptococcus neoformans var. grubii serotype A (strain H99 / ATCC 208821 / CBS 10515 / FGSC 9487) OX=235443 GN=CNAG_00057 PE=3 SV=1	CNAG_00057	38 kDa	19	18	27	26	23	24	24	25	26	25	27	40	26	15	28	41
J9VL11_CRYNH	Tubulin alpha chain OS=Cryptococcus neoformans var. grubii serotype A (strain H99 / ATCC 208821 / CBS 10515 / FGSC 9487) OX=235443 GN=CNAG_03787 PE=3 SV=1	CNAG_03787	50 kDa	23	23	23	16	11	24	25	11	30	21	24	34	35	22	29	41
J9VD88_CRYNH	Small subunit ribosomal protein S3 OS=Cryptococcus neoformans var. grubii serotype A (strain H99 / ATCC 208821 / CBS 10515 / FGSC 9487) OX=235443 GN=CNAG_00116 PE=3 SV=1	CNAG_00116	28 kDa	39	36	35	52	39	34	29	53	32	33	40	49	6	10	22	39
J9VJ71_CRYNH	Large subunit ribosomal protein L8 OS=Cryptococcus neoformans var. grubii serotype A (strain H99 / ATCC 208821 / CBS 10515 / FGSC 9487) OX=235443 GN=CNAG_05232 PE=4 SV=1	CNAG_05232	27 kDa	33	24	32	36	36	36	30	36	23	28	27	25	20	21	25	39
J9VLP5_CRYNH	40S ribosomal protein S1 OS=Cryptococcus neoformans var. grubii serotype A (strain H99 / ATCC 208821 / CBS 10515 / FGSC 9487) OX=235443 GN=RPS1 PE=3 SV=1	RPS1	29 kDa	59	52	44	52	57	53	54	65	54	42	34	59	17	17	31	37
J9VJB8_CRYNH	Proteasome subunit alpha type OS=Cryptococcus neoformans var. grubii serotype A (strain H99 / ATCC 208821 / CBS 10515 / FGSC 9487) OX=235443 GN=CNAG_04001 PE=3 SV=1	CNAG_04001	29 kDa	46	36	31	38	40	35	34	45	30	31	31	48	27	27	22	37
J9VKW0_CRYNH	Proteasome subunit alpha type OS=Cryptococcus neoformans var. grubii serotype A (strain H99 / ATCC 208821 / CBS 10515 / FGSC 9487) OX=235443 GN=CNAG_01035 PE=3 SV=1	CNAG_01035	31 kDa	45	34	33	33	37	41	37	37	29	23	31	38	25	17	21	37
J9W2J0_CRYNH	Elongation factor 1-alpha OS=Cryptococcus neoformans var. grubii serotype A (strain H99 / ATCC 208821 / CBS 10515 / FGSC 9487) OX=235443 GN=CNAG_06125 PE=3 SV=1	CNAG_06125	50 kDa	27	26	27	20	24	26	25	19	25	27	27	29	46	44	35	34
J9VTA9_CRYNH	Ribosomal protein L15 OS=Cryptococcus neoformans var. grubii serotype A (strain H99 / ATCC 208821 / CBS 10515 / FGSC 9487) OX=235443 GN=CNAG_01486 PE=3 SV=1	CNAG_01486	24 kDa	29	26	24	37	32	23	26	43	22	18	19	28	16	16	22	34
J9VUF9_CRYNH	Alcohol dehydrogenase (NADP ) OS=Cryptococcus neoformans var. grubii serotype A (strain H99 / ATCC 208821 / CBS 10515 / FGSC 9487) OX=235443 GN=CNAG_01896 PE=4 SV=1	CNAG_01896	37 kDa	12	6	15	15	11	11	11	15	3	15	3	7	29	31	24	34
J9VRS2_CRYNH	Proteasome subunit alpha type OS=Cryptococcus neoformans var. grubii serotype A (strain H99 / ATCC 208821 / CBS 10515 / FGSC 9487) OX=235443 GN=CNAG_05792 PE=3 SV=2	CNAG_05792	31 kDa	43	30	34	31	38	32	31	34	28	29	28	34	17	20	16	32
J9VJH4_CRYNH	Proteasome subunit alpha type OS=Cryptococcus neoformans var. grubii serotype A (strain H99 / ATCC 208821 / CBS 10515 / FGSC 9487) OX=235443 GN=CNAG_04071 PE=3 SV=1	CNAG_04071	32 kDa	29	26	29	27	31	30	26	30	25	21	28	33	25	21	15	32
J9VXL7_CRYNH	40S ribosomal protein S8 OS=Cryptococcus neoformans var. grubii serotype A (strain H99 / ATCC 208821 / CBS 10515 / FGSC 9487) OX=235443 GN=CNAG_03198 PE=3 SV=1	CNAG_03198	24 kDa	22	16	22	31	24	19	20	32	23	19	17	30	15	17	19	32
J9VFY8_CRYNH	Small subunit ribosomal protein S16 OS=Cryptococcus neoformans var. grubii serotype A (strain H99 / ATCC 208821 / CBS 10515 / FGSC 9487) OX=235443 GN=CNAG_03780 PE=3 SV=1	CNAG_03780	15 kDa	26	22	27	33	27	26	26	32	34	22	23	29	10	7	18	32
J9VN11_CRYNH	D-lactaldehyde dehydrogenase OS=Cryptococcus neoformans var. grubii serotype A (strain H99 / ATCC 208821 / CBS 10515 / FGSC 9487) OX=235443 GN=CNAG_02182 PE=4 SV=1	CNAG_02182	38 kDa	3	9	8	15	7	6	6	13	2	8	2	11	30	25	16	32
J9VF99_CRYNH	40S ribosomal protein S4 OS=Cryptococcus neoformans var. grubii serotype A (strain H99 / ATCC 208821 / CBS 10515 / FGSC 9487) OX=235443 GN=CNAG_00640 PE=3 SV=1	CNAG_00640	30 kDa	50	47	45	66	59	51	52	66	50	40	43	64	24	21	35	30
J9VEP5_CRYNH	Proteasome subunit beta OS=Cryptococcus neoformans var. grubii serotype A (strain H99 / ATCC 208821 / CBS 10515 / FGSC 9487) OX=235443 GN=CNAG_00385 PE=3 SV=1	CNAG_00385	23 kDa	31	21	22	22	29	27	25	26	21	20	23	33	17	20	16	30
J9VJA7_CRYNH	Proteasome subunit alpha type OS=Cryptococcus neoformans var. grubii serotype A (strain H99 / ATCC 208821 / CBS 10515 / FGSC 9487) OX=235443 GN=CNAG_05269 PE=3 SV=1	CNAG_05269	28 kDa	32	20	16	24	28	24	21	31	16	15	19	27	10	10	12	30
J9VKK7_CRYNH	FK506-binding protein OS=Cryptococcus neoformans var. grubii serotype A (strain H99 / ATCC 208821 / CBS 10515 / FGSC 9487) OX=235443 GN=CNAG_01148 PE=3 SV=2	CNAG_01148	45 kDa	22	18	17	28	24	23	19	26	16	11	12	24	19	19	18	30
J9VI11_CRYNH	6-phosphogluconate dehydrogenase, decarboxylating OS=Cryptococcus neoformans var. grubii serotype A (strain H99 / ATCC 208821 / CBS 10515 / FGSC 9487) OX=235443 GN=CNAG_07561 PE=3 SV=1	CNAG_07561	54 kDa	14	13	14	18	9	12	11	21	7	15	2	10	49	50	19	30
J9VN13_CRYNH	Allergen OS=Cryptococcus neoformans var. grubii serotype A (strain H99 / ATCC 208821 / CBS 10515 / FGSC 9487) OX=235443 GN=CNAG_06576 PE=4 SV=1	CNAG_06576	26 kDa	7	5	9	8	5	6	8		2	9		2	17	12	15	30
J9VW40_CRYNH	Small subunit ribosomal protein S2 OS=Cryptococcus neoformans var. grubii serotype A (strain H99 / ATCC 208821 / CBS 10515 / FGSC 9487) OX=235443 GN=CNAG_06605 PE=3 SV=1	CNAG_06605	28 kDa	44	39	34	46	41	40	38	48	40	36	29	49	9	7	28	28
J9VL75_CRYNH	40S ribosomal protein S6 OS=Cryptococcus neoformans var. grubii serotype A (strain H99 / ATCC 208821 / CBS 10515 / FGSC 9487) OX=235443 GN=CNAG_01152 PE=3 SV=1	CNAG_01152	27 kDa	42	39	41	44	42	38	44	38	38	35	37	46	11	15	24	28
J9VZI7_CRYNH	40S ribosomal protein S7 OS=Cryptococcus neoformans var. grubii serotype A (strain H99 / ATCC 208821 / CBS 10515 / FGSC 9487) OX=235443 GN=CNAG_04445 PE=3 SV=1	CNAG_04445	22 kDa	44	43	48	62	43	45	42	46	43	43	44	45	14	16	37	28
J9VKN9_CRYNH	Small subunit ribosomal protein S24e OS=Cryptococcus neoformans var. grubii serotype A (strain H99 / ATCC 208821 / CBS 10515 / FGSC 9487) OX=235443 GN=CNAG_01332 PE=3 SV=1	CNAG_01332	15 kDa	26	19	16	31	25	18	18	32	21	16	14	29	10	7	7	28
J9VTA4_CRYNH	Large subunit ribosomal protein L12 OS=Cryptococcus neoformans var. grubii serotype A (strain H99 / ATCC 208821 / CBS 10515 / FGSC 9487) OX=235443 GN=CNAG_01480 PE=3 SV=1	CNAG_01480	18 kDa	20	15	21	21	20	18	18	19	19	18	18	16	17	16	19	28
J9VTL4_CRYNH	Alcohol dehydrogenase, propanol-preferring OS=Cryptococcus neoformans var. grubii serotype A (strain H99 / ATCC 208821 / CBS 10515 / FGSC 9487) OX=235443 GN=CNAG_07745 PE=4 SV=2	CNAG_07745	44 kDa	10	7	10	11	5	6	4	11	12	10	2	13	17	22	9	28
J9VV89_CRYNH	Transaldolase OS=Cryptococcus neoformans var. grubii serotype A (strain H99 / ATCC 208821 / CBS 10515 / FGSC 9487) OX=235443 GN=CNAG_01984 PE=3 SV=1	CNAG_01984	35 kDa	14	10	11	15	16	14	9	15	7	19	9	12	30	29	15	28
J9VK61_CRYNH	Uncharacterized protein OS=Cryptococcus neoformans var. grubii serotype A (strain H99 / ATCC 208821 / CBS 10515 / FGSC 9487) OX=235443 GN=CNAG_00848 PE=4 SV=2	CNAG_00848	103 kDa									2	1		2	27	9	1	28
J9W1R2_CRYNH	Tubulin beta chain OS=Cryptococcus neoformans var. grubii serotype A (strain H99 / ATCC 208821 / CBS 10515 / FGSC 9487) OX=235443 GN=CNAG_01840 PE=3 SV=2	CNAG_01840	50 kDa	16	20	18	12	9	20	23	12	31	8	8	37	26	12	10	25
J9VTC1_CRYNH	60S ribosomal protein L20 OS=Cryptococcus neoformans var. grubii serotype A (strain H99 / ATCC 208821 / CBS 10515 / FGSC 9487) OX=235443 GN=CNAG_04726 PE=3 SV=1	CNAG_04726	20 kDa	25	23	26	34	23	24	25	32	24	17	18	25	16	19	18	25
J9VSJ2_CRYNH	60S ribosomal protein L6 OS=Cryptococcus neoformans var. grubii serotype A (strain H99 / ATCC 208821 / CBS 10515 / FGSC 9487) OX=235443 GN=CNAG_02234 PE=3 SV=1	CNAG_02234	25 kDa	21	19	20	31	25	19	19	29	16	17	17	15	19	20	21	25
J9W0K1_CRYNH	ATP-citrate synthase OS=Cryptococcus neoformans var. grubii serotype A (strain H99 / ATCC 208821 / CBS 10515 / FGSC 9487) OX=235443 GN=CNAG_04640 PE=3 SV=1	CNAG_04640	125 kDa	15	20	25	10	4	10	8	2	14	13	7	12	34	29	1	25
J9VXN5_CRYNH	Malate dehydrogenase OS=Cryptococcus neoformans var. grubii serotype A (strain H99 / ATCC 208821 / CBS 10515 / FGSC 9487) OX=235443 GN=CNAG_03225 PE=3 SV=1	CNAG_03225	36 kDa	5	2	5	13	7	4	4	11	2	5	2	10	15	17	7	25
J9VGX2_CRYNH	Dihydrolipoamide acetyltransferase component of pyruvate dehydrogenase complex OS=Cryptococcus neoformans var. grubii serotype A (strain H99 / ATCC 208821 / CBS 10515 / FGSC 9487) OX=235443 GN=CNAG_00484 PE=3 SV=2	CNAG_00484	71 kDa	9		2	20	7	2		32	45	38	20	108	21	27	12	23
J9VXK6_CRYNH	Small subunit ribosomal protein S22-A, variant OS=Cryptococcus neoformans var. grubii serotype A (strain H99 / ATCC 208821 / CBS 10515 / FGSC 9487) OX=235443 GN=CNAG_01951 PE=3 SV=1	CNAG_01951	14 kDa	32	28	27	31	31	29	30	30	28	28	23	36	12	10	29	23
J9VKK2_CRYNH	Small subunit ribosomal protein S13e OS=Cryptococcus neoformans var. grubii serotype A (strain H99 / ATCC 208821 / CBS 10515 / FGSC 9487) OX=235443 GN=CNAG_01153 PE=3 SV=1	CNAG_01153	17 kDa	30	27	27	33	31	26	29	46	29	21	24	35	7	7	16	23
J9VQ27_CRYNH	Proteasome subunit beta OS=Cryptococcus neoformans var. grubii serotype A (strain H99 / ATCC 208821 / CBS 10515 / FGSC 9487) OX=235443 GN=CNAG_02886 PE=3 SV=1	CNAG_02886	25 kDa	26	21	20	20	21	24	21	26	15	14	14	26	15	15	13	23
J9VDS2_CRYNH	Uncharacterized protein OS=Cryptococcus neoformans var. grubii serotype A (strain H99 / ATCC 208821 / CBS 10515 / FGSC 9487) OX=235443 GN=CNAG_00045 PE=4 SV=1	CNAG_00045	43 kDa	13	1	11	8	6	1	2	9	4	3		12				23
J9VT78_CRYNH	Non-histone chromosomal protein 6 OS=Cryptococcus neoformans var. grubii serotype A (strain H99 / ATCC 208821 / CBS 10515 / FGSC 9487) OX=235443 GN=CNAG_06544 PE=4 SV=1	CNAG_06544	13 kDa	3	2	2	5	5	2			5	4		10	15	7	4	23
J9VH48_CRYNH	Oxidoreductase OS=Cryptococcus neoformans var. grubii serotype A (strain H99 / ATCC 208821 / CBS 10515 / FGSC 9487) OX=235443 GN=CNAG_03983 PE=4 SV=2	CNAG_03983	36 kDa	5	3	5	7	4	2	2	6		5		4	21	12	6	23
J9VEL7_CRYNH	Hsp75-like protein OS=Cryptococcus neoformans var. grubii serotype A (strain H99 / ATCC 208821 / CBS 10515 / FGSC 9487) OX=235443 GN=CNAG_00334 PE=3 SV=1	CNAG_00334	67 kDa	26	18	25	26	23	19	20	25	23	24	17	35	25	26	7	21
J9VKV8_CRYNH	Large subunit ribosomal protein L10-like OS=Cryptococcus neoformans var. grubii serotype A (strain H99 / ATCC 208821 / CBS 10515 / FGSC 9487) OX=235443 GN=CNAG_03739 PE=4 SV=1	CNAG_03739	25 kDa	28	26	21	28	31	23	28	41	17	19	14	19	10	10	15	21
J9VL49_CRYNH	Small subunit ribosomal protein S27Ae OS=Cryptococcus neoformans var. grubii serotype A (strain H99 / ATCC 208821 / CBS 10515 / FGSC 9487) OX=235443 GN=CNAG_01181 PE=4 SV=1	CNAG_01181	18 kDa	17	14	12	21	17	12	9	15	11	7	6	18	5	7	6	21
J9VRH1_CRYNH	Glyceraldehyde-3-phosphate dehydrogenase OS=Cryptococcus neoformans var. grubii serotype A (strain H99 / ATCC 208821 / CBS 10515 / FGSC 9487) OX=235443 GN=CNAG_06699 PE=3 SV=1	CNAG_06699	36 kDa	12	7	10	13	11	14	12	11	10	18	6	18	26	24	12	21
J9VU93_CRYNH	Proteasome subunit beta OS=Cryptococcus neoformans var. grubii serotype A (strain H99 / ATCC 208821 / CBS 10515 / FGSC 9487) OX=235443 GN=CNAG_05865 PE=3 SV=1	CNAG_05865	30 kDa	19	20	17	18	17	20	20	19	17	11	15	17	11	9	10	21
J9VPP7_CRYNH	ATP synthase subunit beta OS=Cryptococcus neoformans var. grubii serotype A (strain H99 / ATCC 208821 / CBS 10515 / FGSC 9487) OX=235443 GN=CNAG_05918 PE=3 SV=1	CNAG_05918	59 kDa	14	12	13	17	11	17	11	17	16	18	11	17	17	20	12	21
J9VSC8_CRYNH	Ribosomal protein L19 OS=Cryptococcus neoformans var. grubii serotype A (strain H99 / ATCC 208821 / CBS 10515 / FGSC 9487) OX=235443 GN=CNAG_04448 PE=3 SV=1	CNAG_04448	23 kDa	17	17	19	22	24	20	19	22	13	21	17	14	12	14	18	21
J9VNW6_CRYNH	Small subunit ribosomal protein S15 OS=Cryptococcus neoformans var. grubii serotype A (strain H99 / ATCC 208821 / CBS 10515 / FGSC 9487) OX=235443 GN=CNAG_06633 PE=3 SV=1	CNAG_06633	17 kDa	12	10	10	16	13	12	11	15	10	11	8	14	5	7	12	21
J9VI08_CRYNH	Small nuclear ribonucleoprotein Sm D1 OS=Cryptococcus neoformans var. grubii serotype A (strain H99 / ATCC 208821 / CBS 10515 / FGSC 9487) OX=235443 GN=CNAG_06779 PE=3 SV=1	CNAG_06779	14 kDa	10	12	11	11	14	12	11	12	12	11	12	14	15	12	12	21
ACT_CRYNH	Actin OS=Cryptococcus neoformans var. grubii serotype A (strain H99 / ATCC 208821 / CBS 10515 / FGSC 9487) OX=235443 GN=CNAG_00483 PE=3 SV=2	CNAG_00483	42 kDa	11	10	5	13	4	3	5	11	4	5	4	14	12	14	9	21
J9VI18_CRYNH	Fructose-bisphosphate aldolase 1 OS=Cryptococcus neoformans var. grubii serotype A (strain H99 / ATCC 208821 / CBS 10515 / FGSC 9487) OX=235443 GN=CNAG_06770 PE=4 SV=1	CNAG_06770	39 kDa	2	2	2	9	2	4	2	11	2	2		5	17	10	3	21
J9VYJ9_CRYNH	Prp8 binding protein OS=Cryptococcus neoformans var. grubii serotype A (strain H99 / ATCC 208821 / CBS 10515 / FGSC 9487) OX=235443 GN=CNAG_03584 PE=4 SV=1	CNAG_03584	40 kDa	15	13	15	17	14	18	11	17	18	13	16	31	12	15	12	18
J9VUD6_CRYNH	Small subunit ribosomal protein S14 OS=Cryptococcus neoformans var. grubii serotype A (strain H99 / ATCC 208821 / CBS 10515 / FGSC 9487) OX=235443 GN=CNAG_05904 PE=3 SV=1	CNAG_05904	16 kDa	20	17	21	32	20	17	20	28	24	12	11	29			6	18
J9VWK9_CRYNH	Proteasome component PRE2 OS=Cryptococcus neoformans var. grubii serotype A (strain H99 / ATCC 208821 / CBS 10515 / FGSC 9487) OX=235443 GN=CNAG_05770 PE=4 SV=1	CNAG_05770	36 kDa	24	18	15	24	26	17	16	25	16	9	12	23	11	10	9	18
J9VH03_CRYNH	Small subunit ribosomal protein S19e OS=Cryptococcus neoformans var. grubii serotype A (strain H99 / ATCC 208821 / CBS 10515 / FGSC 9487) OX=235443 GN=CNAG_03000 PE=4 SV=1	CNAG_03000	18 kDa	22	15	15	22	22	14	19	25	15	16	11	21	10	10	9	18
J9W2G5_CRYNH	Large subunit ribosomal protein L13e OS=Cryptococcus neoformans var. grubii serotype A (strain H99 / ATCC 208821 / CBS 10515 / FGSC 9487) OX=235443 GN=CNAG_06095 PE=3 SV=1	CNAG_06095	23 kDa	22	20	16	25	23	20	19	29	16	13	14	19	10	10	15	18
J9VLL1_CRYNH	Uncharacterized protein OS=Cryptococcus neoformans var. grubii serotype A (strain H99 / ATCC 208821 / CBS 10515 / FGSC 9487) OX=235443 GN=CNAG_03959 PE=4 SV=1	CNAG_03959	23 kDa	9	7	5	7	7	11	7	6	9	9	3	15	11	11	13	18
J9VMG0_CRYNH	Pre-mRNA-splicing factor SYF1 OS=Cryptococcus neoformans var. grubii serotype A (strain H99 / ATCC 208821 / CBS 10515 / FGSC 9487) OX=235443 GN=CNAG_02426 PE=4 SV=1	CNAG_02426	117 kDa	8	5	7	4	10	4	4	5	15	6		14	22	10	12	18
J9VN10_CRYNH	20S proteasome subunit beta 2 OS=Cryptococcus neoformans var. grubii serotype A (strain H99 / ATCC 208821 / CBS 10515 / FGSC 9487) OX=235443 GN=CNAG_02725 PE=4 SV=2	CNAG_02725	32 kDa	18	14	15	12	13	15	13	15	10	9	13	13	9	7	7	18
J9W045_CRYNH	Small nuclear ribonucleoprotein B and B OS=Cryptococcus neoformans var. grubii serotype A (strain H99 / ATCC 208821 / CBS 10515 / FGSC 9487) OX=235443 GN=CNAG_04840 PE=4 SV=2	CNAG_04840	21 kDa	7	10	5	6	7	6	7	8	6	7	4	12	10	7	6	18
J9VPF5_CRYNH	Chaperone DnaK OS=Cryptococcus neoformans var. grubii serotype A (strain H99 / ATCC 208821 / CBS 10515 / FGSC 9487) OX=235443 GN=CNAG_05199 PE=3 SV=1	CNAG_05199	72 kDa	5		7	4	4	4	4	6	8	7	2	12	9	12	3	18
J9VT96_CRYNH	Large subunit ribosomal protein L18-A OS=Cryptococcus neoformans var. grubii serotype A (strain H99 / ATCC 208821 / CBS 10515 / FGSC 9487) OX=235443 GN=CNAG_01224 PE=4 SV=1	CNAG_01224	21 kDa	16	17	16	20	19	16	19	18	15	14	12	8	9	9	10	18
J9VPE0_CRYNH	Small subunit ribosomal protein S23 OS=Cryptococcus neoformans var. grubii serotype A (strain H99 / ATCC 208821 / CBS 10515 / FGSC 9487) OX=235443 GN=CNAG_03127 PE=3 SV=1	CNAG_03127	16 kDa	7	9	9	7	7	8	9	7	8	6	8	8	5	5	12	18
J9VTH3_CRYNH	Pyruvate decarboxylase OS=Cryptococcus neoformans var. grubii serotype A (strain H99 / ATCC 208821 / CBS 10515 / FGSC 9487) OX=235443 GN=CNAG_04659 PE=3 SV=1	CNAG_04659	68 kDa	12	9	4	10	7	5	4	6	8	14	3	7	17	16	7	18
J9VXH5_CRYNH	Small subunit ribosomal protein S18 OS=Cryptococcus neoformans var. grubii serotype A (strain H99 / ATCC 208821 / CBS 10515 / FGSC 9487) OX=235443 GN=CNAG_04883 PE=3 SV=1	CNAG_04883	18 kDa	24	19	18	33	23	15	19	37	21	16	16	33	7	5	13	16
J9VMN2_CRYNH	Small subunit ribosomal protein S9 OS=Cryptococcus neoformans var. grubii serotype A (strain H99 / ATCC 208821 / CBS 10515 / FGSC 9487) OX=235443 GN=CNAG_02331 PE=3 SV=1	CNAG_02331	22 kDa	24	25	21	25	27	20	20	35	25	16	22	29	11	10	16	16
J9VZ02_CRYNH	Large subunit ribosomal protein L22 OS=Cryptococcus neoformans var. grubii serotype A (strain H99 / ATCC 208821 / CBS 10515 / FGSC 9487) OX=235443 GN=CNAG_06447 PE=3 SV=1	CNAG_06447	21 kDa	26	24	27	29	27	25	28	28	25	25	20	20	10	6	19	16
J9VQI1_CRYNH	Ribosomal protein OS=Cryptococcus neoformans var. grubii serotype A (strain H99 / ATCC 208821 / CBS 10515 / FGSC 9487) OX=235443 GN=CNAG_02144 PE=3 SV=1	CNAG_02144	26 kDa	17	12	15	23	14	12	17	22	18	12	13	12	10	10	12	16
J9VSC4_CRYNH	Large subunit ribosomal protein L21e OS=Cryptococcus neoformans var. grubii serotype A (strain H99 / ATCC 208821 / CBS 10515 / FGSC 9487) OX=235443 GN=CNAG_02330 PE=4 SV=1	CNAG_02330	19 kDa	14	11	16	18	16	15	15	19	13	11	11	12	10	9	9	16
J9VMM1_CRYNH	Large subunit ribosomal protein L27e OS=Cryptococcus neoformans var. grubii serotype A (strain H99 / ATCC 208821 / CBS 10515 / FGSC 9487) OX=235443 GN=CNAG_00779 PE=4 SV=1	CNAG_00779	16 kDa	14	12	11	14	13	11	11	19	11	10	11	12	10	10	12	16
J9VF13_CRYNH	Large subunit ribosomal protein L29 OS=Cryptococcus neoformans var. grubii serotype A (strain H99 / ATCC 208821 / CBS 10515 / FGSC 9487) OX=235443 GN=CNAG_00771 PE=3 SV=1	CNAG_00771	15 kDa	16	15	15	15	17	17	16	18	12	15	12	10	7	9	18	16
J9W225_CRYNH	Large subunit ribosomal protein L23 OS=Cryptococcus neoformans var. grubii serotype A (strain H99 / ATCC 208821 / CBS 10515 / FGSC 9487) OX=235443 GN=CNAG_01976 PE=3 SV=1	CNAG_01976	15 kDa	34	29	26	36	34	27	27	28	19	18	16	9	5	2	19	16
J9VFG4_CRYNH	Large subunit ribosomal protein L31e OS=Cryptococcus neoformans var. grubii serotype A (strain H99 / ATCC 208821 / CBS 10515 / FGSC 9487) OX=235443 GN=CNAG_00703 PE=4 SV=1	CNAG_00703	14 kDa	7	7	7	10	9	8	7	11	7	7	5	9	7	6	9	16
J9VG04_CRYNH	Uncharacterized protein OS=Cryptococcus neoformans var. grubii serotype A (strain H99 / ATCC 208821 / CBS 10515 / FGSC 9487) OX=235443 GN=CNAG_00139 PE=4 SV=1	CNAG_00139	31 kDa	3	2	2	5	2	2	2	4		2	2		20	12	4	16
J9VSL1_CRYNH	Large subunit ribosomal protein L14e OS=Cryptococcus neoformans var. grubii serotype A (strain H99 / ATCC 208821 / CBS 10515 / FGSC 9487) OX=235443 GN=CNAG_04799 PE=4 SV=1	CNAG_04799	15 kDa	30	28	27	32	33	29	30	37	22	24	20	19	16	20	18	14
J9VLJ8_CRYNH	Chaperone regulator OS=Cryptococcus neoformans var. grubii serotype A (strain H99 / ATCC 208821 / CBS 10515 / FGSC 9487) OX=235443 GN=CNAG_03944 PE=3 SV=1	CNAG_03944	44 kDa	14	15	15	12	13	14	9	13	17	16	12	16	15	10	6	14
J9VN95_CRYNH	Ubiquitinyl hydrolase 1 OS=Cryptococcus neoformans var. grubii serotype A (strain H99 / ATCC 208821 / CBS 10515 / FGSC 9487) OX=235443 GN=CNAG_06637 PE=3 SV=2	CNAG_06637	65 kDa			6	11	1	9			7	8	9	16	12	12	10	14
J9VF52_CRYNH	Large subunit ribosomal protein L34e OS=Cryptococcus neoformans var. grubii serotype A (strain H99 / ATCC 208821 / CBS 10515 / FGSC 9487) OX=235443 GN=CNAG_00821 PE=3 SV=1	CNAG_00821	13 kDa	9	10	12	15	10	10	13	15	10	10	9	15	10	9	10	14
J9VPA5_CRYNH	Large subunit ribosomal protein L24 OS=Cryptococcus neoformans var. grubii serotype A (strain H99 / ATCC 208821 / CBS 10515 / FGSC 9487) OX=235443 GN=CNAG_04021 PE=4 SV=1	CNAG_04021	15 kDa	19	15	15	22	18	17	18	25	16	15	14	14	5	9	12	14
J9VSB6_CRYNH	Uncharacterized protein OS=Cryptococcus neoformans var. grubii serotype A (strain H99 / ATCC 208821 / CBS 10515 / FGSC 9487) OX=235443 GN=CNAG_02340 PE=4 SV=1	CNAG_02340	17 kDa	9	9	9	14	10	10	8	10	10	11	10	14	2			14
J9VPD3_CRYNH	Small nuclear ribonucleoprotein Sm D3 OS=Cryptococcus neoformans var. grubii serotype A (strain H99 / ATCC 208821 / CBS 10515 / FGSC 9487) OX=235443 GN=CNAG_04050 PE=3 SV=1	CNAG_04050	14 kDa	12	12	10	7	9	12	11	7	12	13	14	14	14	15	18	14
J9VV50_CRYNH	Large subunit ribosomal protein L11, variant OS=Cryptococcus neoformans var. grubii serotype A (strain H99 / ATCC 208821 / CBS 10515 / FGSC 9487) OX=235443 GN=CNAG_07839 PE=3 SV=1	CNAG_07839	20 kDa	14	12	13	18	13	12	13	20	12	9	6	13	5	5	10	14
J9VK51_CRYNH	40S ribosomal protein S21 OS=Cryptococcus neoformans var. grubii serotype A (strain H99 / ATCC 208821 / CBS 10515 / FGSC 9487) OX=235443 GN=CNAG_01300 PE=3 SV=1	CNAG_01300	9 kDa	13	10	10	10	12	11	11	8	10	10	9	11	5	5	6	14
J9VLI9_CRYNH	Elongation factor 1-gamma OS=Cryptococcus neoformans var. grubii serotype A (strain H99 / ATCC 208821 / CBS 10515 / FGSC 9487) OX=235443 GN=CNAG_00417 PE=4 SV=1	CNAG_00417	47 kDa	3			8	2			7		11		10	12	21	7	14
J9VPV6_CRYNH	Pre-mRNA-splicing factor PRP46 OS=Cryptococcus neoformans var. grubii serotype A (strain H99 / ATCC 208821 / CBS 10515 / FGSC 9487) OX=235443 GN=CNAG_03271 PE=4 SV=1	CNAG_03271	51 kDa	8	2	5	4	5	5	4	4	12	7		8	16	5	6	14
J9VJJ1_CRYNH	Large subunit acidic ribosomal protein P1 OS=Cryptococcus neoformans var. grubii serotype A (strain H99 / ATCC 208821 / CBS 10515 / FGSC 9487) OX=235443 GN=CNAG_00655 PE=3 SV=1	CNAG_00655	11 kDa	12	14	13	16	12	10	9	13	10	7	5	6	10	10	12	14
J9VGV0_CRYNH	Enolase OS=Cryptococcus neoformans var. grubii serotype A (strain H99 / ATCC 208821 / CBS 10515 / FGSC 9487) OX=235443 GN=CNAG_03072 PE=3 SV=1	CNAG_03072	48 kDa	3	2	2	5	2	2	4	6		2		4	15	10	3	14
J9VM09_CRYNH	Inorganic pyrophosphatase OS=Cryptococcus neoformans var. grubii serotype A (strain H99 / ATCC 208821 / CBS 10515 / FGSC 9487) OX=235443 GN=CNAG_02545 PE=4 SV=2	CNAG_02545	35 kDa	3	2	2	5	4	2	4	6	5	4		4	12	10	3	14
J9VUT1_CRYNH	Uncharacterized protein OS=Cryptococcus neoformans var. grubii serotype A (strain H99 / ATCC 208821 / CBS 10515 / FGSC 9487) OX=235443 GN=CNAG_03143 PE=4 SV=1	CNAG_03143	9 kDa	2	2	2	4	2	2	2	4	2	4		4	16	10	6	14
J9VN50_CRYNH	NAD dependent epimerase/dehydratase OS=Cryptococcus neoformans var. grubii serotype A (strain H99 / ATCC 208821 / CBS 10515 / FGSC 9487) OX=235443 GN=CNAG_02673 PE=4 SV=1	CNAG_02673	39 kDa	3	3	2	7	2	3	4	6		5	2	2	25	22	12	14
SODM_CRYNH	Superoxide dismutase OS=Cryptococcus neoformans var. grubii serotype A (strain H99 / ATCC 208821 / CBS 10515 / FGSC 9487) OX=235443 GN=CNAG_04388 PE=3 SV=1	CNAG_04388	25 kDa				4				4		5		2	10	6		14
J9VM12_CRYNH	Cytoplasmic protein OS=Cryptococcus neoformans var. grubii serotype A (strain H99 / ATCC 208821 / CBS 10515 / FGSC 9487) OX=235443 GN=CNAG_00605 PE=4 SV=1	CNAG_00605	38 kDa	9	8	7	10	4	7	5	9	16	16	19	20	14	9	6	11
T2BNJ0_CRYNH	Elongation factor 2, variant OS=Cryptococcus neoformans var. grubii serotype A (strain H99 / ATCC 208821 / CBS 10515 / FGSC 9487) OX=235443 GN=CNAG_06840 PE=4 SV=1	CNAG_06840	91 kDa	3	3	6	6	4	3	2	7	7	11	3	17	25	25	3	11
J9VFV3_CRYNH	Large subunit ribosomal protein L27Ae OS=Cryptococcus neoformans var. grubii serotype A (strain H99 / ATCC 208821 / CBS 10515 / FGSC 9487) OX=235443 GN=CNAG_03747 PE=3 SV=1	CNAG_03747	16 kDa	20	17	16	13	19	14	17	19	13	11	12	12	5	5	18	11
J9VG16_CRYNH	Proteasome subunit beta OS=Cryptococcus neoformans var. grubii serotype A (strain H99 / ATCC 208821 / CBS 10515 / FGSC 9487) OX=235443 GN=CNAG_03816 PE=3 SV=2	CNAG_03816	25 kDa	19	11	9	16	11	11	10	15	7	5	3	11	1	2		11
J9VHV5_CRYNH	Citrate synthase OS=Cryptococcus neoformans var. grubii serotype A (strain H99 / ATCC 208821 / CBS 10515 / FGSC 9487) OX=235443 GN=CNAG_00061 PE=3 SV=1	CNAG_00061	51 kDa	2	2	3	6			2	7		2		4	7	5		11
J9VKI3_CRYNH	Peptidyl-prolyl cis-trans isomerase OS=Cryptococcus neoformans var. grubii serotype A (strain H99 / ATCC 208821 / CBS 10515 / FGSC 9487) OX=235443 GN=CNAG_03621 PE=3 SV=1	CNAG_03621	19 kDa	10	10	9	6	7	9	9	6	4	7	1	4	14	16	12	11
J9VX99_CRYNH	Pyruvate kinase OS=Cryptococcus neoformans var. grubii serotype A (strain H99 / ATCC 208821 / CBS 10515 / FGSC 9487) OX=235443 GN=CNAG_01820 PE=3 SV=2	CNAG_01820	62 kDa	2		3	3		2		4		3		4	19	15	3	11
J9VZT6_CRYNH	40S ribosomal protein S26 OS=Cryptococcus neoformans var. grubii serotype A (strain H99 / ATCC 208821 / CBS 10515 / FGSC 9487) OX=235443 GN=CNAG_05525 PE=3 SV=1	CNAG_05525	15 kDa	14	14	12	20	15	16	11	20	15	13	14	25	5	7	13	9
J9VW78_CRYNH	Nitric oxide dioxygenase OS=Cryptococcus neoformans var. grubii serotype A (strain H99 / ATCC 208821 / CBS 10515 / FGSC 9487) OX=235443 GN=CNAG_01464 PE=3 SV=1	CNAG_01464	56 kDa	2	2	4	11	4	4	2	13	16	18	8	23	20	17	12	9
J9VHE4_CRYNH	Small subunit ribosomal protein S11 OS=Cryptococcus neoformans var. grubii serotype A (strain H99 / ATCC 208821 / CBS 10515 / FGSC 9487) OX=235443 GN=CNAG_00672 PE=3 SV=1	CNAG_00672	18 kDa	22	15	20	21	22	15	19	17	24	18	17	21	6	5	10	9
J9VPF2_CRYNH	Small subunit ribosomal protein S10e OS=Cryptococcus neoformans var. grubii serotype A (strain H99 / ATCC 208821 / CBS 10515 / FGSC 9487) OX=235443 GN=CNAG_05814 PE=4 SV=1	CNAG_05814	17 kDa	20	20	18	26	20	20	18	24	17	15	17	19	6	6	15	9
J9VYV7_CRYNH	Small nuclear ribonucleoprotein E OS=Cryptococcus neoformans var. grubii serotype A (strain H99 / ATCC 208821 / CBS 10515 / FGSC 9487) OX=235443 GN=CNAG_04155 PE=3 SV=1	CNAG_04155	11 kDa	10	10	9	7	9	11	11	9	10	10	11	17	11	7	10	9
J9W0I6_CRYNH	Large subunit ribosomal protein L13 OS=Cryptococcus neoformans var. grubii serotype A (strain H99 / ATCC 208821 / CBS 10515 / FGSC 9487) OX=235443 GN=CNAG_06231 PE=3 SV=1	CNAG_06231	22 kDa	32	31	27	31	31	26	29	40	23	20	17	14	7	9	13	9
J9VXY5_CRYNH	Pre-mRNA-processing factor 17 OS=Cryptococcus neoformans var. grubii serotype A (strain H99 / ATCC 208821 / CBS 10515 / FGSC 9487) OX=235443 GN=CNAG_03349 PE=4 SV=1	CNAG_03349	69 kDa	3	3	3	2	7	2	3	3	6	4	3	12	19	7	6	9
J9VID8_CRYNH	40S ribosomal protein S12 OS=Cryptococcus neoformans var. grubii serotype A (strain H99 / ATCC 208821 / CBS 10515 / FGSC 9487) OX=235443 GN=CNAG_02754 PE=3 SV=1	CNAG_02754	16 kDa	9	9	8	9	11	8	8	13	7	7	10	9	7	7	9	9
J9VU28_CRYNH	Large subunit ribosomal protein L33-b OS=Cryptococcus neoformans var. grubii serotype A (strain H99 / ATCC 208821 / CBS 10515 / FGSC 9487) OX=235443 GN=CNAG_05800 PE=3 SV=1	CNAG_05800	12 kDa	15	12	13	15	14	17	11	14	13	11	10	8	4	7	15	9
J9VVA4_CRYNH	Hsp90-like protein OS=Cryptococcus neoformans var. grubii serotype A (strain H99 / ATCC 208821 / CBS 10515 / FGSC 9487) OX=235443 GN=CNAG_06150 PE=3 SV=1	CNAG_06150	79 kDa	17	12	14	7	7	11	12	6	2	11	3	8	11	10	6	9
J9VNG9_CRYNH	Pre-mRNA-splicing factor SPF27 OS=Cryptococcus neoformans var. grubii serotype A (strain H99 / ATCC 208821 / CBS 10515 / FGSC 9487) OX=235443 GN=CNAG_05689 PE=4 SV=1	CNAG_05689	24 kDa	3	3	3	4	4	4	4	4	5	4	4	8	14	7	9	9
J9VXE3_CRYNH	Small nuclear ribonucleoprotein G OS=Cryptococcus neoformans var. grubii serotype A (strain H99 / ATCC 208821 / CBS 10515 / FGSC 9487) OX=235443 GN=CNAG_04914 PE=3 SV=1	CNAG_04914	9 kDa	3	4	3	4	4	4	4	4	3	4	2	8	2	2	3	9
J9VR33_CRYNH	60S ribosomal protein L36 OS=Cryptococcus neoformans var. grubii serotype A (strain H99 / ATCC 208821 / CBS 10515 / FGSC 9487) OX=235443 GN=CNAG_03510 PE=3 SV=1	CNAG_03510	13 kDa	9	9	12	12	11	8	9	11	6	5	5	7	7	7	3	9
J9VPT7_CRYNH	Small subunit ribosomal protein S28 OS=Cryptococcus neoformans var. grubii serotype A (strain H99 / ATCC 208821 / CBS 10515 / FGSC 9487) OX=235443 GN=CNAG_06847 PE=3 SV=1	CNAG_06847	8 kDa	9	7	7	9	9	10	9	7	12	10	10	6	2	2	6	9
J9VXK4_CRYNH	Uncharacterized protein OS=Cryptococcus neoformans var. grubii serotype A (strain H99 / ATCC 208821 / CBS 10515 / FGSC 9487) OX=235443 GN=CNAG_05556 PE=3 SV=1	CNAG_05556	11 kDa	7	7	9	5	7	8	7	7	6	5	8	6	5	5	9	9
J9VRH5_CRYNH	Pre-mRNA-splicing factor CWC2, variant OS=Cryptococcus neoformans var. grubii serotype A (strain H99 / ATCC 208821 / CBS 10515 / FGSC 9487) OX=235443 GN=CNAG_04132 PE=4 SV=1	CNAG_04132	39 kDa	3	2	3	1	4	4		4	3	5		6	7	2	3	9
J9VL23_CRYNH	Transketolase OS=Cryptococcus neoformans var. grubii serotype A (strain H99 / ATCC 208821 / CBS 10515 / FGSC 9487) OX=235443 GN=CNAG_07445 PE=3 SV=1	CNAG_07445	74 kDa	5	2	6	7	4	4	3	6		2		4	14	19	7	9
J9VLE6_CRYNH	Polyubiquitin OS=Cryptococcus neoformans var. grubii serotype A (strain H99 / ATCC 208821 / CBS 10515 / FGSC 9487) OX=235443 GN=CNAG_00370 PE=4 SV=1	CNAG_00370	15 kDa	2	2	2	5	5	4	2	6	2	2	2	4	5	2	3	9
J9VT09_CRYNH	Eukaryotic translation initiation factor 6 OS=Cryptococcus neoformans var. grubii serotype A (strain H99 / ATCC 208821 / CBS 10515 / FGSC 9487) OX=235443 GN=TIF6 PE=3 SV=1	TIF6	26 kDa	10	7	5	1	8	8	7	1	3	2	2	4	2		4	9
J9VLT3_CRYNH	Translation initiation factor SUI1 OS=Cryptococcus neoformans var. grubii serotype A (strain H99 / ATCC 208821 / CBS 10515 / FGSC 9487) OX=235443 GN=CNAG_04054 PE=4 SV=1	CNAG_04054	17 kDa					2		2		2	2		4	7	6	6	9
J9W313_CRYNH	Phosphoglucomutase, variant OS=Cryptococcus neoformans var. grubii serotype A (strain H99 / ATCC 208821 / CBS 10515 / FGSC 9487) OX=235443 GN=CNAG_06313 PE=3 SV=2	CNAG_06313	61 kDa	2	2	3	4	2	2	2	8		2		3	22	21	6	9
J9VR10_CRYNH	Oxidoreductase OS=Cryptococcus neoformans var. grubii serotype A (strain H99 / ATCC 208821 / CBS 10515 / FGSC 9487) OX=235443 GN=CNAG_01102 PE=4 SV=2	CNAG_01102	37 kDa	3	2	2	5	2	2	2	7	1			3	12	10	3	9
J9W3A6_CRYNH	Probable acetate kinase OS=Cryptococcus neoformans var. grubii serotype A (strain H99 / ATCC 208821 / CBS 10515 / FGSC 9487) OX=235443 GN=CNAG_06432 PE=1 SV=1	CNAG_06432	47 kDa		2	2	4	2	2	2	2	3	2		3	5	7		9
J9VQK8_CRYNH	Elongation factor 1-beta OS=Cryptococcus neoformans var. grubii serotype A (strain H99 / ATCC 208821 / CBS 10515 / FGSC 9487) OX=235443 GN=CNAG_02714 PE=3 SV=1	CNAG_02714	24 kDa			2	4			1	2		2		3	10	9	6	9
J9VLB9_CRYNH	Catalase OS=Cryptococcus neoformans var. grubii serotype A (strain H99 / ATCC 208821 / CBS 10515 / FGSC 9487) OX=235443 GN=CNAG_04981 PE=3 SV=1	CNAG_04981	80 kDa	3		2	3	2			1	6	4	4	3	11	9	3	9
J9VH55_CRYNH	Catalase OS=Cryptococcus neoformans var. grubii serotype A (strain H99 / ATCC 208821 / CBS 10515 / FGSC 9487) OX=235443 GN=CNAG_00575 PE=3 SV=1	CNAG_00575	77 kDa								1	4		8	3	6	2	3	9
FKBP_CRYNH	FK506-binding protein 1 OS=Cryptococcus neoformans var. grubii serotype A (strain H99 / ATCC 208821 / CBS 10515 / FGSC 9487) OX=235443 GN=FRR1 PE=3 SV=1	FRR1	12 kDa	2	3	2	5	4	2	2	4		2		2	10	6	6	9
J9VTK1_CRYNH	Glutamate dehydrogenase OS=Cryptococcus neoformans var. grubii serotype A (strain H99 / ATCC 208821 / CBS 10515 / FGSC 9487) OX=235443 GN=CNAG_01577 PE=3 SV=1	CNAG_01577	49 kDa	3	4	2	4	1		4	4	1	1		2	16	17	3	9
J9VM42_CRYNH	Nucleoside diphosphate kinase OS=Cryptococcus neoformans var. grubii serotype A (strain H99 / ATCC 208821 / CBS 10515 / FGSC 9487) OX=235443 GN=CNAG_02285 PE=3 SV=1	CNAG_02285	17 kDa	2	3	3	4	2	2	4	4	2	4	4	2	12	12	7	9
J9VT31_CRYNH	Triosephosphate isomerase OS=Cryptococcus neoformans var. grubii serotype A (strain H99 / ATCC 208821 / CBS 10515 / FGSC 9487) OX=235443 GN=CNAG_02035 PE=3 SV=1	CNAG_02035	27 kDa	2	2	2	4	2		2	4	1	2		2	10	14	3	9
J9VXL1_CRYNH	Transitional endoplasmic reticulum ATPase OS=Cryptococcus neoformans var. grubii serotype A (strain H99 / ATCC 208821 / CBS 10515 / FGSC 9487) OX=235443 GN=CNAG_04851 PE=3 SV=1	CNAG_04851	89 kDa	2	3	2	5				2		3		2	5	9		9
J9VGW0_CRYNH	Uncharacterized protein OS=Cryptococcus neoformans var. grubii serotype A (strain H99 / ATCC 208821 / CBS 10515 / FGSC 9487) OX=235443 GN=CNAG_03058 PE=4 SV=1	CNAG_03058	12 kDa				2				2				2	7	5		9
J9W2T4_CRYNH	Heat shock 70kDa protein 4 OS=Cryptococcus neoformans var. grubii serotype A (strain H99 / ATCC 208821 / CBS 10515 / FGSC 9487) OX=235443 GN=CNAG_06208 PE=3 SV=1	CNAG_06208	86 kDa	3	2	2			2	2		2	1		2	11	14	3	9
J9VSJ1_CRYNH	Peptidyl-prolyl cis-trans isomerase OS=Cryptococcus neoformans var. grubii serotype A (strain H99 / ATCC 208821 / CBS 10515 / FGSC 9487) OX=235443 GN=CNAG_04823 PE=3 SV=2	CNAG_04823	20 kDa												1	2	4		9
J9VQJ2_CRYNH	6-phosphogluconolactonase OS=Cryptococcus neoformans var. grubii serotype A (strain H99 / ATCC 208821 / CBS 10515 / FGSC 9487) OX=235443 GN=CNAG_02133 PE=3 SV=1	CNAG_02133	34 kDa				4				6					17	9		9
J9VHS0_CRYNH	Aldose reductase OS=Cryptococcus neoformans var. grubii serotype A (strain H99 / ATCC 208821 / CBS 10515 / FGSC 9487) OX=235443 GN=CNAG_02722 PE=4 SV=1	CNAG_02722	35 kDa								4		4			16	10		9
J9VJD3_CRYNH	Profilin OS=Cryptococcus neoformans var. grubii serotype A (strain H99 / ATCC 208821 / CBS 10515 / FGSC 9487) OX=235443 GN=CNAG_00584 PE=3 SV=1	CNAG_00584	14 kDa								2					5	5		9
J9VMP7_CRYNH	ATP-dependent RNA helicase ded1 OS=Cryptococcus neoformans var. grubii serotype A (strain H99 / ATCC 208821 / CBS 10515 / FGSC 9487) OX=235443 GN=CNAG_00809 PE=3 SV=1	CNAG_00809	68 kDa	15	13	9	9	15	15	17	4	30	16	8	21	16	1	3	7
J9VIA4_CRYNH	Cactin OS=Cryptococcus neoformans var. grubii serotype A (strain H99 / ATCC 208821 / CBS 10515 / FGSC 9487) OX=235443 GN=CNAG_07323 PE=4 SV=1	CNAG_07323	88 kDa	25	19	24	20	22	24	19	17	21	34	27	19				7
J9VYC0_CRYNH	Fumarate reductase OS=Cryptococcus neoformans var. grubii serotype A (strain H99 / ATCC 208821 / CBS 10515 / FGSC 9487) OX=235443 GN=CNAG_07862 PE=4 SV=2	CNAG_07862	69 kDa				8				8	1		2	17		1		7
J9VVE7_CRYNH	Uncharacterized protein OS=Cryptococcus neoformans var. grubii serotype A (strain H99 / ATCC 208821 / CBS 10515 / FGSC 9487) OX=235443 GN=CNAG_02129 PE=4 SV=1	CNAG_02129	102 kDa	8	9	9	11	6	6	5	11	12	12	6	16	11	14	9	7
J9VU89_CRYNH	Small subunit ribosomal protein S20 OS=Cryptococcus neoformans var. grubii serotype A (strain H99 / ATCC 208821 / CBS 10515 / FGSC 9487) OX=235443 GN=CNAG_01628 PE=3 SV=1	CNAG_01628	13 kDa	12	12	9	11	11	11	11	13	11	12	11	14	5	5	4	7
J9VNP3_CRYNH	Small nuclear ribonucleoprotein Sm D2 OS=Cryptococcus neoformans var. grubii serotype A (strain H99 / ATCC 208821 / CBS 10515 / FGSC 9487) OX=235443 GN=CNAG_03814 PE=3 SV=1	CNAG_03814	13 kDa	7	7	7	7	7	8	6	7	7	6	8	10	9	7	9	7
J9VG91_CRYNH	Large subunit ribosomal protein L30e OS=Cryptococcus neoformans var. grubii serotype A (strain H99 / ATCC 208821 / CBS 10515 / FGSC 9487) OX=235443 GN=CNAG_00232 PE=4 SV=1	CNAG_00232	12 kDa	12	12	15	16	13	12	12	16	14	8	6	9	10	10	12	7
J9W2U5_CRYNH	Large subunit ribosomal protein L32e OS=Cryptococcus neoformans var. grubii serotype A (strain H99 / ATCC 208821 / CBS 10515 / FGSC 9487) OX=235443 GN=CNAG_06222 PE=4 SV=1	CNAG_06222	15 kDa	12	9	10	10	11	10	11	11	8	6	6	6	5	5	6	7
J9VIQ6_CRYNH	GTP-binding protein ypt1 OS=Cryptococcus neoformans var. grubii serotype A (strain H99 / ATCC 208821 / CBS 10515 / FGSC 9487) OX=235443 GN=CNAG_05068 PE=4 SV=1	CNAG_05068	23 kDa	2	2	3	7	4	4	4	7	2	4	2	4	6	2	3	7
J9VFJ7_CRYNH	Pescadillo homolog OS=Cryptococcus neoformans var. grubii serotype A (strain H99 / ATCC 208821 / CBS 10515 / FGSC 9487) OX=235443 GN=NOP7 PE=3 SV=1	NOP7	71 kDa	10	7	5	6	7	1	4	5	7	4		3	2	2		7
J9VY95_CRYNH	Serine hydroxymethyltransferase OS=Cryptococcus neoformans var. grubii serotype A (strain H99 / ATCC 208821 / CBS 10515 / FGSC 9487) OX=235443 GN=CNAG_04601 PE=3 SV=1	CNAG_04601	54 kDa	2			4			2	4		3		2	19	19	4	7
J9VPP8_CRYNH	Uncharacterized protein OS=Cryptococcus neoformans var. grubii serotype A (strain H99 / ATCC 208821 / CBS 10515 / FGSC 9487) OX=235443 GN=CNAG_03007 PE=4 SV=1	CNAG_03007	12 kDa	3	3	5	4	2	2	2	4	2	2		2	7	10	3	7
J9VS14_CRYNH	Uncharacterized protein OS=Cryptococcus neoformans var. grubii serotype A (strain H99 / ATCC 208821 / CBS 10515 / FGSC 9487) OX=235443 GN=CNAG_04322 PE=4 SV=1	CNAG_04322	12 kDa				4				4				2	12	5		7
J9VJ43_CRYNH	Glucose-6-phosphate isomerase OS=Cryptococcus neoformans var. grubii serotype A (strain H99 / ATCC 208821 / CBS 10515 / FGSC 9487) OX=235443 GN=CNAG_03916 PE=3 SV=1	CNAG_03916	62 kDa			3	4				2		2		2	16	16		7
J9VVR7_CRYNH	Protein CWC15 OS=Cryptococcus neoformans var. grubii serotype A (strain H99 / ATCC 208821 / CBS 10515 / FGSC 9487) OX=235443 GN=CNAG_06315 PE=4 SV=1	CNAG_06315	30 kDa	3	2	3	2	2	2	2	1	4	2	2	2	5	5	6	7
J9VLN0_CRYNH	Glucose and ribitol dehydrogenase OS=Cryptococcus neoformans var. grubii serotype A (strain H99 / ATCC 208821 / CBS 10515 / FGSC 9487) OX=235443 GN=CNAG_00984 PE=4 SV=1	CNAG_00984	33 kDa	2	2	2	2	2	1	2	2	2	3	2	1	19	20	10	7
J9VHI6_CRYNH	Cytochrome c OS=Cryptococcus neoformans var. grubii serotype A (strain H99 / ATCC 208821 / CBS 10515 / FGSC 9487) OX=235443 GN=CNAG_00716 PE=3 SV=1	CNAG_00716	12 kDa	2		2	4	4		2	6			2		11	5	3	7
J9VQN8_CRYNH	Phosphoglycerate kinase OS=Cryptococcus neoformans var. grubii serotype A (strain H99 / ATCC 208821 / CBS 10515 / FGSC 9487) OX=235443 GN=CNAG_03358 PE=3 SV=1	CNAG_03358	45 kDa		2		3						2			5	5	3	7
J9VL33_CRYNH	2,3-bisphosphoglycerate-independent phosphoglycerate mutase OS=Cryptococcus neoformans var. grubii serotype A (strain H99 / ATCC 208821 / CBS 10515 / FGSC 9487) OX=235443 GN=CNAG_06900 PE=3 SV=1	CNAG_06900	59 kDa													10	6		7
J9VH45_CRYNH	Dynamin GTPase OS=Cryptococcus neoformans var. grubii serotype A (strain H99 / ATCC 208821 / CBS 10515 / FGSC 9487) OX=235443 GN=CNAG_00565 PE=3 SV=1	CNAG_00565	77 kDa	51	50	44	24	37	52	46	32	36	44	40	35	17	17	15	5
J9VR32_CRYNH	rRNA 2'-O-methyltransferase fibrillarin OS=Cryptococcus neoformans var. grubii serotype A (strain H99 / ATCC 208821 / CBS 10515 / FGSC 9487) OX=235443 GN=CNAG_06919 PE=3 SV=1	CNAG_06919	33 kDa	22	17	15	13	22	23	17	19	12	11	10	23	12	10	9	5
J9VTV3_CRYNH	Homocitrate synthase, mitochondrial OS=Cryptococcus neoformans var. grubii serotype A (strain H99 / ATCC 208821 / CBS 10515 / FGSC 9487) OX=235443 GN=CNAG_00992 PE=3 SV=1	CNAG_00992	54 kDa	5	7	4	5	4	5	4	2	5	6	6	15	16	5	3	5
J9VN16_CRYNH	Serine/threonine-protein phosphatase OS=Cryptococcus neoformans var. grubii serotype A (strain H99 / ATCC 208821 / CBS 10515 / FGSC 9487) OX=235443 GN=CNAG_02177 PE=3 SV=1	CNAG_02177	35 kDa				4				5	5	5	2	13				5
J9VIR8_CRYNH	Uncharacterized protein OS=Cryptococcus neoformans var. grubii serotype A (strain H99 / ATCC 208821 / CBS 10515 / FGSC 9487) OX=235443 GN=CNAG_00335 PE=4 SV=1	CNAG_00335	45 kDa	8	9	3	5	9	6	7	9	8	6	4	10	5		3	5
J9VVA3_CRYNH	40S ribosomal protein S27 OS=Cryptococcus neoformans var. grubii serotype A (strain H99 / ATCC 208821 / CBS 10515 / FGSC 9487) OX=235443 GN=CNAG_03303 PE=3 SV=1	CNAG_03303	9 kDa	10	7	7	10	11	6	5	13	6	5	3	9				5
J9VV35_CRYNH	Uncharacterized protein OS=Cryptococcus neoformans var. grubii serotype A (strain H99 / ATCC 208821 / CBS 10515 / FGSC 9487) OX=235443 GN=CNAG_06113 PE=4 SV=1	CNAG_06113	37 kDa	22	19	26	34	29	25	25	21	12	12	4	8	2	5	3	5
J9VNN1_CRYNH	Acetyltransferase component of pyruvate dehydrogenase complex OS=Cryptococcus neoformans var. grubii serotype A (strain H99 / ATCC 208821 / CBS 10515 / FGSC 9487) OX=235443 GN=CNAG_01120 PE=3 SV=1	CNAG_01120	51 kDa	4	2	4	3					3	2		6	2	2		5
J9VSV5_CRYNH	ATPase OS=Cryptococcus neoformans var. grubii serotype A (strain H99 / ATCC 208821 / CBS 10515 / FGSC 9487) OX=235443 GN=CNAG_01340 PE=4 SV=2	CNAG_01340	173 kDa			3			2	2		8	6	3	6	1		1	5
J9VQI0_CRYNH	Large subunit ribosomal protein L24e OS=Cryptococcus neoformans var. grubii serotype A (strain H99 / ATCC 208821 / CBS 10515 / FGSC 9487) OX=235443 GN=CNAG_03283 PE=4 SV=1	CNAG_03283	17 kDa	14	14	9	15	20	11	14	17	8	7	6	5	2	2	4	5
J9VM70_CRYNH	Nuclear protein OS=Cryptococcus neoformans var. grubii serotype A (strain H99 / ATCC 208821 / CBS 10515 / FGSC 9487) OX=235443 GN=CNAG_02998 PE=4 SV=2	CNAG_02998	69 kDa	3	3	3	5	5	2	5	6	6	2	2	5	7	2	3	5
J9VHC1_CRYNH	Large subunit ribosomal protein L28e OS=Cryptococcus neoformans var. grubii serotype A (strain H99 / ATCC 208821 / CBS 10515 / FGSC 9487) OX=235443 GN=CNAG_04068 PE=4 SV=1	CNAG_04068	17 kDa	18	17	9	15	21	9	13	23	7	7	8	4	5	5	6	5
J9VPT9_CRYNH	Uncharacterized protein OS=Cryptococcus neoformans var. grubii serotype A (strain H99 / ATCC 208821 / CBS 10515 / FGSC 9487) OX=235443 GN=CNAG_02967 PE=4 SV=1	CNAG_02967	33 kDa						1	2	2				4	2	2	3	5
J9VXF1_CRYNH	5-methyltetrahydropteroyltriglutamate-homocysteine S-methyltransferase OS=Cryptococcus neoformans var. grubii serotype A (strain H99 / ATCC 208821 / CBS 10515 / FGSC 9487) OX=235443 GN=CNAG_01890 PE=3 SV=1	CNAG_01890	85 kDa				2								4	9	19		5
CLF1_CRYNH	Pre-mRNA-splicing factor CLF1 OS=Cryptococcus neoformans var. grubii serotype A (strain H99 / ATCC 208821 / CBS 10515 / FGSC 9487) OX=235443 GN=CLF1 PE=3 SV=1	CLF1	85 kDa	3		2						5	2		4	11	1	3	5
J9VJC5_CRYNH	Large subunit ribosomal protein L37a OS=Cryptococcus neoformans var. grubii serotype A (strain H99 / ATCC 208821 / CBS 10515 / FGSC 9487) OX=235443 GN=CNAG_04011 PE=3 SV=1	CNAG_04011	10 kDa	9	9	9	8	9	6	9	7	7	5	4	3	2	4	3	5
J9VGW3_CRYNH	Large subunit ribosomal protein L23 OS=Cryptococcus neoformans var. grubii serotype A (strain H99 / ATCC 208821 / CBS 10515 / FGSC 9487) OX=235443 GN=CNAG_03053 PE=3 SV=1	CNAG_03053	17 kDa	9	2	5	6	7	3	4	5	4	2	2	3	2	2	3	5
J9W025_CRYNH	Uncharacterized protein OS=Cryptococcus neoformans var. grubii serotype A (strain H99 / ATCC 208821 / CBS 10515 / FGSC 9487) OX=235443 GN=CNAG_06075 PE=4 SV=1	CNAG_06075	15 kDa	5	2	2	3	4	1	2	3	1	3		3	10	9	1	5
J9VSB4_CRYNH	Large subunit ribosomal protein L7/L12 OS=Cryptococcus neoformans var. grubii serotype A (strain H99 / ATCC 208821 / CBS 10515 / FGSC 9487) OX=235443 GN=CNAG_05980 PE=3 SV=2	CNAG_05980	19 kDa	5		3				2		5	6	2	3				5
J9VN49_CRYNH	Pre-mRNA-splicing factor ISY1 OS=Cryptococcus neoformans var. grubii serotype A (strain H99 / ATCC 208821 / CBS 10515 / FGSC 9487) OX=235443 GN=CNAG_01271 PE=4 SV=1	CNAG_01271	39 kDa					2				5			3	7	1	1	5
J9VI51_CRYNH	RAB small monomeric GTPase OS=Cryptococcus neoformans var. grubii serotype A (strain H99 / ATCC 208821 / CBS 10515 / FGSC 9487) OX=235443 GN=CNAG_02575 PE=4 SV=1	CNAG_02575	23 kDa				8				8				2				5
J9VSH3_CRYNH	Clathrin light chain OS=Cryptococcus neoformans var. grubii serotype A (strain H99 / ATCC 208821 / CBS 10515 / FGSC 9487) OX=235443 GN=CNAG_04499 PE=3 SV=1	CNAG_04499	31 kDa	2		2	2				3		4	2	2	1	2		5
QCR2_CRYNH	Ubiquinol-cytochrome c reductase core subunit 2 OS=Cryptococcus neoformans var. grubii serotype A (strain H99 / ATCC 208821 / CBS 10515 / FGSC 9487) OX=235443 GN=CNAG_05179 PE=4 SV=1	CNAG_05179	45 kDa			3	5	2	2	2	2	2	2		2	2	2	3	5
J9VHS2_CRYNH	ATP-dependent RNA helicase eIF4A OS=Cryptococcus neoformans var. grubii serotype A (strain H99 / ATCC 208821 / CBS 10515 / FGSC 9487) OX=235443 GN=CNAG_00785 PE=4 SV=1	CNAG_00785	45 kDa				4				2				2	4	2		5
J9VTY3_CRYNH	Uncharacterized protein OS=Cryptococcus neoformans var. grubii serotype A (strain H99 / ATCC 208821 / CBS 10515 / FGSC 9487) OX=235443 GN=CNAG_05751 PE=4 SV=1	CNAG_05751	24 kDa	5	2	3	2	2	2	2	2	5	4	3	2	2	2	3	5
J9VPV1_CRYNH	Malate dehydrogenase, NAD-dependent OS=Cryptococcus neoformans var. grubii serotype A (strain H99 / ATCC 208821 / CBS 10515 / FGSC 9487) OX=235443 GN=CNAG_03266 PE=3 SV=2	CNAG_03266	35 kDa	2	2	2	2	2			2	2	4		2	5	5	3	5
J9VRV1_CRYNH	ATP synthase subunit gamma OS=Cryptococcus neoformans var. grubii serotype A (strain H99 / ATCC 208821 / CBS 10515 / FGSC 9487) OX=235443 GN=CNAG_02485 PE=3 SV=1	CNAG_02485	31 kDa	2		2	2	2	2	2	2	2	4	2	2	2	2	3	5
J9VJH1_CRYNH	Endoribonuclease L-PSP OS=Cryptococcus neoformans var. grubii serotype A (strain H99 / ATCC 208821 / CBS 10515 / FGSC 9487) OX=235443 GN=CNAG_04066 PE=4 SV=2	CNAG_04066	16 kDa	3	2	2	2	2		2	2		2		2	6	5	3	5
J9VP66_CRYNH	Ribosome biogenesis protein ERB1 OS=Cryptococcus neoformans var. grubii serotype A (strain H99 / ATCC 208821 / CBS 10515 / FGSC 9487) OX=235443 GN=ERB1 PE=3 SV=1	ERB1	93 kDa	2			2	3			2	2			2				5
HAD1_CRYNH	Phosphatase OS=Cryptococcus neoformans var. grubii serotype A (strain H99 / ATCC 208821 / CBS 10515 / FGSC 9487) OX=235443 GN=CNAG_01744 PE=4 SV=1	CNAG_01744	44 kDa				1								2	6	9	3	5
J9VH59_CRYNH	Saccharopepsin OS=Cryptococcus neoformans var. grubii serotype A (strain H99 / ATCC 208821 / CBS 10515 / FGSC 9487) OX=235443 GN=CNAG_00581 PE=3 SV=1	CNAG_00581	48 kDa		2	2			2	2		2	2	2	2	4	2		5
J9VVM5_CRYNH	Ribosome biogenesis regulatory protein OS=Cryptococcus neoformans var. grubii serotype A (strain H99 / ATCC 208821 / CBS 10515 / FGSC 9487) OX=235443 GN=CNAG_06273 PE=3 SV=1	CNAG_06273	34 kDa	3		2		2		2					2		2		5
J9VLX1_CRYNH	GTP-binding protein ypt3 OS=Cryptococcus neoformans var. grubii serotype A (strain H99 / ATCC 208821 / CBS 10515 / FGSC 9487) OX=235443 GN=CNAG_02367 PE=4 SV=1	CNAG_02367	23 kDa				2				4								5
J9W3F0_CRYNH	Adenosine kinase OS=Cryptococcus neoformans var. grubii serotype A (strain H99 / ATCC 208821 / CBS 10515 / FGSC 9487) OX=235443 GN=CNAG_06489 PE=4 SV=1	CNAG_06489	37 kDa								4					5	5	3	5
J9VJ21_CRYNH	Hsp60-like protein OS=Cryptococcus neoformans var. grubii serotype A (strain H99 / ATCC 208821 / CBS 10515 / FGSC 9487) OX=235443 GN=CNAG_03891 PE=3 SV=1	CNAG_03891	61 kDa	7	3	3	3	3	3	2	3	2	2			4	4	4	5
J9VWX4_CRYNH	Aldose reductase OS=Cryptococcus neoformans var. grubii serotype A (strain H99 / ATCC 208821 / CBS 10515 / FGSC 9487) OX=235443 GN=CNAG_05521 PE=4 SV=2	CNAG_05521	33 kDa				2				2					5	2		5
J9VQ69_CRYNH	Uncharacterized protein OS=Cryptococcus neoformans var. grubii serotype A (strain H99 / ATCC 208821 / CBS 10515 / FGSC 9487) OX=235443 GN=CNAG_02843 PE=4 SV=1	CNAG_02843	30 kDa			2			2		2	2	9	2		7	11	6	5
J9VPD5_CRYNH	Fructosamine kinase OS=Cryptococcus neoformans var. grubii serotype A (strain H99 / ATCC 208821 / CBS 10515 / FGSC 9487) OX=235443 GN=CNAG_02542 PE=3 SV=1	CNAG_02542	34 kDa								2		2			5	6		5
J9W2G0_CRYNH	Aspartate aminotransferase OS=Cryptococcus neoformans var. grubii serotype A (strain H99 / ATCC 208821 / CBS 10515 / FGSC 9487) OX=235443 GN=CNAG_06088 PE=4 SV=2	CNAG_06088	48 kDa				2						2			7	5		5
J9VGS7_CRYNH	S-adenosylmethionine synthase OS=Cryptococcus neoformans var. grubii serotype A (strain H99 / ATCC 208821 / CBS 10515 / FGSC 9487) OX=235443 GN=CNAG_00418 PE=3 SV=1	CNAG_00418	43 kDa				2						2			5	2		5
J9VQ24_CRYNH	Eukaryotic translation initiation factor 5A OS=Cryptococcus neoformans var. grubii serotype A (strain H99 / ATCC 208821 / CBS 10515 / FGSC 9487) OX=235443 GN=CNAG_01428 PE=3 SV=1	CNAG_01428	17 kDa	2		2	1	2		2			1			10	10	3	5
J9VKJ7_CRYNH	Short-chain dehydrogenase OS=Cryptococcus neoformans var. grubii serotype A (strain H99 / ATCC 208821 / CBS 10515 / FGSC 9487) OX=235443 GN=CNAG_02751 PE=4 SV=1	CNAG_02751	33 kDa				1					2				7	6		5
J9W1Q7_CRYNH	Uncharacterized protein OS=Cryptococcus neoformans var. grubii serotype A (strain H99 / ATCC 208821 / CBS 10515 / FGSC 9487) OX=235443 GN=CNAG_01834 PE=4 SV=2	CNAG_01834	34 kDa													5	2	3	5
J9VK01_CRYNH	Cyanate hydratase OS=Cryptococcus neoformans var. grubii serotype A (strain H99 / ATCC 208821 / CBS 10515 / FGSC 9487) OX=235443 GN=cyn1 PE=3 SV=1	cyn1	21 kDa													4			5
J9VKF8_CRYNH	2-oxoglutarate dehydrogenase E2 component (Dihydrolipoamide succinyltransferase) OS=Cryptococcus neoformans var. grubii serotype A (strain H99 / ATCC 208821 / CBS 10515 / FGSC 9487) OX=235443 GN=CNAG_03596 PE=4 SV=1	CNAG_03596	49 kDa	5	2	5	5	2	2		6	7	4		11	4	5	3	2
J9VP81_CRYNH	Nucleolar protein 58 OS=Cryptococcus neoformans var. grubii serotype A (strain H99 / ATCC 208821 / CBS 10515 / FGSC 9487) OX=235443 GN=CNAG_05976 PE=4 SV=1	CNAG_05976	62 kDa	20	17	10	4	18	19	11	6	17	13	8	8	10	6	6	2
J9VVY8_CRYNH	Pre-mRNA-splicing helicase BRR2 OS=Cryptococcus neoformans var. grubii serotype A (strain H99 / ATCC 208821 / CBS 10515 / FGSC 9487) OX=235443 GN=CNAG_06585 PE=4 SV=1	CNAG_06585	243 kDa	12	13	9	4	12	10	9	2	5	5	4	6				2
J9W0C4_CRYNH	Cytochrome c oxidase assembly protein COX19 OS=Cryptococcus neoformans var. grubii serotype A (strain H99 / ATCC 208821 / CBS 10515 / FGSC 9487) OX=235443 GN=CNAG_04739 PE=4 SV=1	CNAG_04739	13 kDa	2			2				2				5				2
J9VTB9_CRYNH	Small nuclear ribonucleoprotein F OS=Cryptococcus neoformans var. grubii serotype A (strain H99 / ATCC 208821 / CBS 10515 / FGSC 9487) OX=235443 GN=CNAG_01198 PE=3 SV=2	CNAG_01198	10 kDa	2	2	2	2	2	2	2	2	2	2	2	4	2	2	3	2
J9VV94_CRYNH	Uncharacterized protein OS=Cryptococcus neoformans var. grubii serotype A (strain H99 / ATCC 208821 / CBS 10515 / FGSC 9487) OX=235443 GN=CNAG_01989 PE=4 SV=2	CNAG_01989	73 kDa		2	3	3	1	7	1		6	4	6	4	4	4	3	2
J9VFG8_CRYNH	Pre-mRNA-splicing factor SLT11 OS=Cryptococcus neoformans var. grubii serotype A (strain H99 / ATCC 208821 / CBS 10515 / FGSC 9487) OX=235443 GN=CNAG_00708 PE=4 SV=1	CNAG_00708	36 kDa	2		3		2	2	2		8	1		4	12	2	6	2
J9VJW5_CRYNH	Glutamate decarboxylase OS=Cryptococcus neoformans var. grubii serotype A (strain H99 / ATCC 208821 / CBS 10515 / FGSC 9487) OX=235443 GN=CNAG_05260 PE=3 SV=1	CNAG_05260	63 kDa	2		2			1			3	2	2	4	2			2
J9VMZ2_CRYNH	UTP--glucose-1-phosphate uridylyltransferase OS=Cryptococcus neoformans var. grubii serotype A (strain H99 / ATCC 208821 / CBS 10515 / FGSC 9487) OX=235443 GN=CNAG_02748 PE=3 SV=1	CNAG_02748	56 kDa	2	2		2				4		2		3	2	10		2
T2BN71_CRYNH	Cytoplasmic protein, variant OS=Cryptococcus neoformans var. grubii serotype A (strain H99 / ATCC 208821 / CBS 10515 / FGSC 9487) OX=235443 GN=CNAG_02943 PE=4 SV=1	CNAG_02943	61 kDa				3		2		4				2	6			2
J9VRF4_CRYNH	Argininosuccinate synthase OS=Cryptococcus neoformans var. grubii serotype A (strain H99 / ATCC 208821 / CBS 10515 / FGSC 9487) OX=235443 GN=CNAG_00930 PE=3 SV=1	CNAG_00930	47 kDa	2	2	2	2	1	2	2	2	2	4	1	2	5	5	3	2
T2BN16_CRYNH	Glycine-rich RNA binding protein, variant 2 OS=Cryptococcus neoformans var. grubii serotype A (strain H99 / ATCC 208821 / CBS 10515 / FGSC 9487) OX=235443 GN=CNAG_03281 PE=4 SV=1	CNAG_03281	16 kDa	2	2	2	2	2	2	2	1	2	2	2	2	5	5	1	2
J9VWQ1_CRYNH	Peptidyl-prolyl cis-trans isomerase OS=Cryptococcus neoformans var. grubii serotype A (strain H99 / ATCC 208821 / CBS 10515 / FGSC 9487) OX=235443 GN=CNAG_01636 PE=3 SV=1	CNAG_01636	19 kDa								1				2				2
J9VNG8_CRYNH	Ribosome production factor 2 OS=Cryptococcus neoformans var. grubii serotype A (strain H99 / ATCC 208821 / CBS 10515 / FGSC 9487) OX=235443 GN=CNAG_01187 PE=4 SV=1	CNAG_01187	36 kDa	5	3	3		2	2			2	2		2	2			2
J9VN30_CRYNH	Uncharacterized protein OS=Cryptococcus neoformans var. grubii serotype A (strain H99 / ATCC 208821 / CBS 10515 / FGSC 9487) OX=235443 GN=CNAG_02701 PE=4 SV=2	CNAG_02701	71 kDa			1	1		2			2	2	1	1	6		7	2
J9VWZ6_CRYNH	U2 small nuclear ribonucleoprotein A OS=Cryptococcus neoformans var. grubii serotype A (strain H99 / ATCC 208821 / CBS 10515 / FGSC 9487) OX=235443 GN=CNAG_05926 PE=4 SV=2	CNAG_05926	28 kDa	2				2	4	2		2	4	2	1	10	4	3	2
J9VXW3_CRYNH	Isocitrate dehydrogenase, NAD-dependent OS=Cryptococcus neoformans var. grubii serotype A (strain H99 / ATCC 208821 / CBS 10515 / FGSC 9487) OX=235443 GN=CNAG_07851 PE=4 SV=1	CNAG_07851	41 kDa		1	3							1		1	2			2
J9VVQ1_CRYNH	Rab family protein OS=Cryptococcus neoformans var. grubii serotype A (strain H99 / ATCC 208821 / CBS 10515 / FGSC 9487) OX=235443 GN=CNAG_06114 PE=4 SV=1	CNAG_06114	27 kDa				6				7								2
J9VS17_CRYNH	Protein BMH2 OS=Cryptococcus neoformans var. grubii serotype A (strain H99 / ATCC 208821 / CBS 10515 / FGSC 9487) OX=235443 GN=CNAG_05235 PE=3 SV=1	CNAG_05235	29 kDa	32	37	32	7	32	34	34	6	27	32	35		27	30	41	2
J9VQ02_CRYNH	Uncharacterized protein OS=Cryptococcus neoformans var. grubii serotype A (strain H99 / ATCC 208821 / CBS 10515 / FGSC 9487) OX=235443 GN=CNAG_03114 PE=4 SV=2	CNAG_03114	13 kDa				5				6					1	1		2
J9VL89_CRYNH	Aconitate hydratase, mitochondrial OS=Cryptococcus neoformans var. grubii serotype A (strain H99 / ATCC 208821 / CBS 10515 / FGSC 9487) OX=235443 GN=CNAG_01137 PE=3 SV=1	CNAG_01137	86 kDa				4				4		4			5	7		2
J9VW13_CRYNH	Argonaute OS=Cryptococcus neoformans var. grubii serotype A (strain H99 / ATCC 208821 / CBS 10515 / FGSC 9487) OX=235443 GN=CNAG_04609 PE=1 SV=2	CNAG_04609	102 kDa	27	20	18	3	19	19	22	4	7	6	10		15	9	9	2
J9VYH5_CRYNH	Glutathione S-transferase OS=Cryptococcus neoformans var. grubii serotype A (strain H99 / ATCC 208821 / CBS 10515 / FGSC 9487) OX=235443 GN=CNAG_06238 PE=3 SV=2	CNAG_06238	31 kDa			2	2				2					5	2		2
J9VF80_CRYNH	Carbamoyl-phosphate synthase, large subunit OS=Cryptococcus neoformans var. grubii serotype A (strain H99 / ATCC 208821 / CBS 10515 / FGSC 9487) OX=235443 GN=CNAG_07373 PE=3 SV=1	CNAG_07373	255 kDa	2	4	2						22	15			16			2
J9VS15_CRYNH	Ubiquitin-conjugating enzyme E2 OS=Cryptococcus neoformans var. grubii serotype A (strain H99 / ATCC 208821 / CBS 10515 / FGSC 9487) OX=235443 GN=CNAG_05886 PE=4 SV=1	CNAG_05886	17 kDa			2			3			2	2	2		5	2	3	2
J9VQ60_CRYNH	4-aminobutyrate transaminase OS=Cryptococcus neoformans var. grubii serotype A (strain H99 / ATCC 208821 / CBS 10515 / FGSC 9487) OX=235443 GN=CNAG_02852 PE=3 SV=1	CNAG_02852	52 kDa													7	5		2
J9VU49_CRYNH	Lysine--tRNA ligase OS=Cryptococcus neoformans var. grubii serotype A (strain H99 / ATCC 208821 / CBS 10515 / FGSC 9487) OX=235443 GN=CNAG_04179 PE=3 SV=2	CNAG_04179	71 kDa													2	5		2
J9VTM7_CRYNH	Beta-hexosaminidase OS=Cryptococcus neoformans var. grubii serotype A (strain H99 / ATCC 208821 / CBS 10515 / FGSC 9487) OX=235443 GN=CNAG_06659 PE=3 SV=1	CNAG_06659	65 kDa	36	38	40	42	37	45	36	35	42	36	33	49
J9VW24_CRYNH	Glucose-regulated protein OS=Cryptococcus neoformans var. grubii serotype A (strain H99 / ATCC 208821 / CBS 10515 / FGSC 9487) OX=235443 GN=CNAG_06443 PE=3 SV=1	CNAG_06443	74 kDa	36	29	21	50	22	29	23	41	8	10	6	21		4
J9VKA5_CRYNH	Uncharacterized protein OS=Cryptococcus neoformans var. grubii serotype A (strain H99 / ATCC 208821 / CBS 10515 / FGSC 9487) OX=235443 GN=CNAG_06971 PE=3 SV=2	CNAG_06971	183 kDa	7	10	5	5	2	6	2		9	9	8	20
J9VL20_CRYNH	Phosphatidate cytidylyltransferase OS=Cryptococcus neoformans var. grubii serotype A (strain H99 / ATCC 208821 / CBS 10515 / FGSC 9487) OX=235443 GN=CNAG_00970 PE=3 SV=1	CNAG_00970	71 kDa				34				28				17
J9VZC4_CRYNH	Dolichyl-diphosphooligosaccharide-protein glycosyltransferase OS=Cryptococcus neoformans var. grubii serotype A (strain H99 / ATCC 208821 / CBS 10515 / FGSC 9487) OX=235443 GN=CNAG_04364 PE=4 SV=2	CNAG_04364	91 kDa				23				22				16
J9VWK6_CRYNH	Plasma membrane ATPase OS=Cryptococcus neoformans var. grubii serotype A (strain H99 / ATCC 208821 / CBS 10515 / FGSC 9487) OX=235443 GN=CNAG_06400 PE=3 SV=1	CNAG_06400	109 kDa	3	5	3	13	2	4		12	3	4	4	13	5	2
J9VKI7_CRYNH	Inorganic phosphate transporter pho88 OS=Cryptococcus neoformans var. grubii serotype A (strain H99 / ATCC 208821 / CBS 10515 / FGSC 9487) OX=235443 GN=CNAG_02761 PE=4 SV=1	CNAG_02761	21 kDa	2	2	2	32	2	2	2	25	2	2	1	12	2	2	3
J9VMQ3_CRYNH	40S ribosomal protein S30 OS=Cryptococcus neoformans var. grubii serotype A (strain H99 / ATCC 208821 / CBS 10515 / FGSC 9487) OX=235443 GN=CNAG_00819 PE=3 SV=1	CNAG_00819	7 kDa	9	7	9	11	7	6	7	8	12	5	4	12	1	2	6
J9VQ17_CRYNH	Cellular nucleic acid-binding protein OS=Cryptococcus neoformans var. grubii serotype A (strain H99 / ATCC 208821 / CBS 10515 / FGSC 9487) OX=235443 GN=CNAG_02338 PE=4 SV=1	CNAG_02338	20 kDa	9	9	5	2	4	8	6		5	10	10	10	6	2	6
J9VKR8_CRYNH	Pre-mRNA-splicing factor CEF1 OS=Cryptococcus neoformans var. grubii serotype A (strain H99 / ATCC 208821 / CBS 10515 / FGSC 9487) OX=235443 GN=CNAG_02671 PE=4 SV=2	CNAG_02671	93 kDa	5		2		4	2			12	4		10	21	9	9
J9VTC9_CRYNH	Dolichyl-diphosphooligosaccharide--protein glycosyltransferase subunit 1 OS=Cryptococcus neoformans var. grubii serotype A (strain H99 / ATCC 208821 / CBS 10515 / FGSC 9487) OX=235443 GN=CNAG_04715 PE=3 SV=1	CNAG_04715	53 kDa				32				22				9
J9W358_CRYNH	Solute carrier family 25 (Mitochondrial phosphate transporter), member 3 OS=Cryptococcus neoformans var. grubii serotype A (strain H99 / ATCC 208821 / CBS 10515 / FGSC 9487) OX=235443 GN=CNAG_06377 PE=3 SV=1	CNAG_06377	39 kDa	4	3	7	5	2	2	3	7	3	5	4	9	5	5
J9VVV4_CRYNH	Stearoyl-CoA desaturase (Delta-9 desaturase) OS=Cryptococcus neoformans var. grubii serotype A (strain H99 / ATCC 208821 / CBS 10515 / FGSC 9487) OX=235443 GN=CNAG_04687 PE=4 SV=1	CNAG_04687	66 kDa	1	1	1	41			1	40	2			8
J9VUR9_CRYNH	Polyadenylate-binding protein OS=Cryptococcus neoformans var. grubii serotype A (strain H99 / ATCC 208821 / CBS 10515 / FGSC 9487) OX=235443 GN=CNAG_04441 PE=3 SV=1	CNAG_04441	72 kDa	58	58	62	6	73	70	66	7	94	93	68	8	100	67	65
J9W241_CRYNH	Cytochrome c oxidase subunit 4 OS=Cryptococcus neoformans var. grubii serotype A (strain H99 / ATCC 208821 / CBS 10515 / FGSC 9487) OX=235443 GN=CNAG_01991 PE=4 SV=1	CNAG_01991	18 kDa				1				4	2	4	2	8		1
J9VP49_CRYNH	Transcription elongation factor SPT6 OS=Cryptococcus neoformans var. grubii serotype A (strain H99 / ATCC 208821 / CBS 10515 / FGSC 9487) OX=235443 GN=CNAG_03950 PE=4 SV=1	CNAG_03950	172 kDa	9	11	19	2	4	11	4	3	7	20	11	8
J9VKN8_CRYNH	Oxoglutarate dehydrogenase (Succinyl-transferring), E1 component OS=Cryptococcus neoformans var. grubii serotype A (strain H99 / ATCC 208821 / CBS 10515 / FGSC 9487) OX=235443 GN=CNAG_03674 PE=4 SV=1	CNAG_03674	115 kDa	3		1						6	2		8
J9W462_CRYNH	Potassium/sodium efflux P-type ATPase, fungal-type OS=Cryptococcus neoformans var. grubii serotype A (strain H99 / ATCC 208821 / CBS 10515 / FGSC 9487) OX=235443 GN=CNAG_05592 PE=3 SV=1	CNAG_05592	110 kDa				46				45				7
J9VP67_CRYNH	Ketol-acid reductoisomerase, mitochondrial OS=Cryptococcus neoformans var. grubii serotype A (strain H99 / ATCC 208821 / CBS 10515 / FGSC 9487) OX=235443 GN=CNAG_05725 PE=3 SV=1	CNAG_05725	44 kDa		2	7	2	2	2	4	3	3	5	4	7	5	9
J9VVQ6_CRYNH	Dolichyl-diphosphooligosaccharide--protein glycosyltransferase subunit WBP1 OS=Cryptococcus neoformans var. grubii serotype A (strain H99 / ATCC 208821 / CBS 10515 / FGSC 9487) OX=235443 GN=CNAG_04743 PE=3 SV=1	CNAG_04743	52 kDa				17				15				6
J9VXB7_CRYNH	Protein transporter SEC61 subunit alpha OS=Cryptococcus neoformans var. grubii serotype A (strain H99 / ATCC 208821 / CBS 10515 / FGSC 9487) OX=235443 GN=CNAG_06998 PE=3 SV=1	CNAG_06998	52 kDa				7				11				6
J9VQY5_CRYNH	Ceramide very long chain fatty acid hydroxylase OS=Cryptococcus neoformans var. grubii serotype A (strain H99 / ATCC 208821 / CBS 10515 / FGSC 9487) OX=235443 GN=CNAG_02577 PE=3 SV=1	CNAG_02577	43 kDa			2	10				7	3			6
J9W2V6_CRYNH	YeeE/YedE family protein OS=Cryptococcus neoformans var. grubii serotype A (strain H99 / ATCC 208821 / CBS 10515 / FGSC 9487) OX=235443 GN=CNAG_06237 PE=4 SV=1	CNAG_06237	36 kDa				5				6				6
J9VRA8_CRYNH	Pre-mRNA-splicing factor ATP-dependent RNA helicase DHX15/PRP43 OS=Cryptococcus neoformans var. grubii serotype A (strain H99 / ATCC 208821 / CBS 10515 / FGSC 9487) OX=235443 GN=CNAG_06626 PE=4 SV=1	CNAG_06626	88 kDa	5	4	3	1	5	6	5	3				6	1	2
J9VIZ5_CRYNH	Cytochrome c oxidase subunit 5b OS=Cryptococcus neoformans var. grubii serotype A (strain H99 / ATCC 208821 / CBS 10515 / FGSC 9487) OX=235443 GN=CNAG_05132 PE=4 SV=1	CNAG_05132	17 kDa	2	1	2	2				2	3	4		6	5	2	3
J9VUV6_CRYNH	Uncharacterized protein OS=Cryptococcus neoformans var. grubii serotype A (strain H99 / ATCC 208821 / CBS 10515 / FGSC 9487) OX=235443 GN=CNAG_02349 PE=4 SV=1	CNAG_02349	75 kDa			1	1			1	2	2			6
J9VQB5_CRYNH	Nucleolar protein 56 OS=Cryptococcus neoformans var. grubii serotype A (strain H99 / ATCC 208821 / CBS 10515 / FGSC 9487) OX=235443 GN=CNAG_02209 PE=4 SV=1	CNAG_02209	63 kDa	15	9	2	1	19	9	9	1	8	4		6	16
J9VLV6_CRYNH	Cation-transporting ATPase OS=Cryptococcus neoformans var. grubii serotype A (strain H99 / ATCC 208821 / CBS 10515 / FGSC 9487) OX=235443 GN=CNAG_05136 PE=3 SV=2	CNAG_05136	129 kDa				38				32	1			5
J9VPZ3_CRYNH	Uncharacterized protein OS=Cryptococcus neoformans var. grubii serotype A (strain H99 / ATCC 208821 / CBS 10515 / FGSC 9487) OX=235443 GN=CNAG_07410 PE=4 SV=1	CNAG_07410	78 kDa	107	109	102	6	115	122	119	14	95	96	98	5	72	77	68
J9VR96_CRYNH	NADPH--cytochrome P450 reductase OS=Cryptococcus neoformans var. grubii serotype A (strain H99 / ATCC 208821 / CBS 10515 / FGSC 9487) OX=235443 GN=CNAG_01003 PE=3 SV=1	CNAG_01003	82 kDa				19				13				5
J9VHC9_CRYNH	Oligosaccharyltransferase complex subunit gamma OS=Cryptococcus neoformans var. grubii serotype A (strain H99 / ATCC 208821 / CBS 10515 / FGSC 9487) OX=235443 GN=CNAG_04078 PE=4 SV=1	CNAG_04078	35 kDa				16				13				5
J9VGI4_CRYNH	Dolichol-phosphate mannosyltransferase subunit 1 OS=Cryptococcus neoformans var. grubii serotype A (strain H99 / ATCC 208821 / CBS 10515 / FGSC 9487) OX=235443 GN=CNAG_03753 PE=3 SV=2	CNAG_03753	30 kDa				10				11				5
J9W0V8_CRYNH	26S proteasome regulatory subunit N6 OS=Cryptococcus neoformans var. grubii serotype A (strain H99 / ATCC 208821 / CBS 10515 / FGSC 9487) OX=235443 GN=CNAG_06361 PE=4 SV=1	CNAG_06361	48 kDa	3	5	9		4	6	4	2	1	2	2	5
J9VPX2_CRYNH	Translocation protein SEC63 OS=Cryptococcus neoformans var. grubii serotype A (strain H99 / ATCC 208821 / CBS 10515 / FGSC 9487) OX=235443 GN=CNAG_02937 PE=4 SV=1	CNAG_02937	80 kDa				18				19				4
J9VXV6_CRYNH	NADH-cytochrome b5 reductase OS=Cryptococcus neoformans var. grubii serotype A (strain H99 / ATCC 208821 / CBS 10515 / FGSC 9487) OX=235443 GN=CNAG_06012 PE=3 SV=1	CNAG_06012	32 kDa				20				15				4
J9VDR8_CRYNH	Uncharacterized protein OS=Cryptococcus neoformans var. grubii serotype A (strain H99 / ATCC 208821 / CBS 10515 / FGSC 9487) OX=235443 GN=CNAG_00279 PE=4 SV=1	CNAG_00279	27 kDa				12				13				4
J9VVY0_CRYNH	Uncharacterized protein OS=Cryptococcus neoformans var. grubii serotype A (strain H99 / ATCC 208821 / CBS 10515 / FGSC 9487) OX=235443 GN=CNAG_04651 PE=4 SV=2	CNAG_04651	35 kDa				11				11				4
J9VN97_CRYNH	alpha-1,2-Mannosidase OS=Cryptococcus neoformans var. grubii serotype A (strain H99 / ATCC 208821 / CBS 10515 / FGSC 9487) OX=235443 GN=CNAG_02081 PE=3 SV=1	CNAG_02081	69 kDa				15				9				4
J9VZW0_CRYNH	Cytochrome b5 OS=Cryptococcus neoformans var. grubii serotype A (strain H99 / ATCC 208821 / CBS 10515 / FGSC 9487) OX=235443 GN=CNAG_05554 PE=3 SV=1	CNAG_05554	17 kDa				13				9				4
J9VP48_CRYNH	Endoplasmic reticulum protein OS=Cryptococcus neoformans var. grubii serotype A (strain H99 / ATCC 208821 / CBS 10515 / FGSC 9487) OX=235443 GN=CNAG_05700 PE=4 SV=1	CNAG_05700	41 kDa				6				7				4
J9VP88_CRYNH	ATP synthase subunit alpha OS=Cryptococcus neoformans var. grubii serotype A (strain H99 / ATCC 208821 / CBS 10515 / FGSC 9487) OX=235443 GN=CNAG_05750 PE=3 SV=1	CNAG_05750	58 kDa	3	1	3	5	1	3	1	7	2	5		4	5	5
J9VMY8_CRYNH	Endoplasmic reticulum protein OS=Cryptococcus neoformans var. grubii serotype A (strain H99 / ATCC 208821 / CBS 10515 / FGSC 9487) OX=235443 GN=CNAG_02753 PE=4 SV=1	CNAG_02753	31 kDa			2	4	1			4				4
J9VK28_CRYNH	Myosin regulatory light chain cdc4 OS=Cryptococcus neoformans var. grubii serotype A (strain H99 / ATCC 208821 / CBS 10515 / FGSC 9487) OX=235443 GN=CNAG_00808 PE=4 SV=1	CNAG_00808	16 kDa	2	5	2	5				2				4
J9VKA9_CRYNH	Dihydrolipoyl dehydrogenase OS=Cryptococcus neoformans var. grubii serotype A (strain H99 / ATCC 208821 / CBS 10515 / FGSC 9487) OX=235443 GN=CNAG_07004 PE=3 SV=1	CNAG_07004	55 kDa			3	2				2	3			4
	IP-MS_interactions_Fig7
J9VI00_CRYNH	Protein DOM34 homolog OS=Cryptococcus neoformans var. grubii serotype A (strain H99 / ATCC 208821 / CBS 10515 / FGSC 9487) OX=235443 GN=CNAG_07309 PE=3 SV=1	CNAG_07309	46 kDa	2			1	2			2	2	2	2	4
J9W030_CRYNH	Ubiquitin carboxyl-terminal hydrolase 7 OS=Cryptococcus neoformans var. grubii serotype A (strain H99 / ATCC 208821 / CBS 10515 / FGSC 9487) OX=235443 GN=CNAG_05650 PE=3 SV=2	CNAG_05650	128 kDa	3	2		2	2							4
J9VIW7_CRYNH	Cytochrome c oxidase subunit 5a OS=Cryptococcus neoformans var. grubii serotype A (strain H99 / ATCC 208821 / CBS 10515 / FGSC 9487) OX=235443 GN=CNAG_03861 PE=4 SV=1	CNAG_03861	16 kDa				2								4	1
J9VVW9_CRYNH	26S protease regulatory subunit 8 OS=Cryptococcus neoformans var. grubii serotype A (strain H99 / ATCC 208821 / CBS 10515 / FGSC 9487) OX=235443 GN=CNAG_04666 PE=3 SV=1	CNAG_04666	45 kDa	12	11	14		4	13	11		2	9	4	4		2
J9VWV1_CRYNH	CD2 antigen cytoplasmic tail-binding protein 2 OS=Cryptococcus neoformans var. grubii serotype A (strain H99 / ATCC 208821 / CBS 10515 / FGSC 9487) OX=235443 GN=CNAG_04368 PE=4 SV=1	CNAG_04368	48 kDa	2	3	3		2	2	4		2	2	6	4		2
J9VNN2_CRYNH	Tubulin beta chain OS=Cryptococcus neoformans var. grubii serotype A (strain H99 / ATCC 208821 / CBS 10515 / FGSC 9487) OX=235443 GN=CNAG_04948 PE=3 SV=2	CNAG_04948	51 kDa									4			4		2
J9VHP1_CRYNH	Voltage-dependent anion channel protein 2 OS=Cryptococcus neoformans var. grubii serotype A (strain H99 / ATCC 208821 / CBS 10515 / FGSC 9487) OX=235443 GN=CNAG_02974 PE=4 SV=1	CNAG_02974	31 kDa	3	2	7	5	4	2	2	11	2	10	2	3	1	6
J9VUB1_CRYNH	Histone H4 OS=Cryptococcus neoformans var. grubii serotype A (strain H99 / ATCC 208821 / CBS 10515 / FGSC 9487) OX=235443 GN=CNAG_01648 PE=3 SV=1	CNAG_01648	11 kDa	7	2	1	5	2	4	2	7	2	5	4	3	2		1
J9VY34_CRYNH	ADP,ATP carrier protein OS=Cryptococcus neoformans var. grubii serotype A (strain H99 / ATCC 208821 / CBS 10515 / FGSC 9487) OX=235443 GN=CNAG_06101 PE=3 SV=1	CNAG_06101	34 kDa	3		2	7	2	2	2	6	3	2		3	1	1
J9VW82_CRYNH	CDP-diacylglycerol--serine O-phosphatidyltransferase OS=Cryptococcus neoformans var. grubii serotype A (strain H99 / ATCC 208821 / CBS 10515 / FGSC 9487) OX=235443 GN=CNAG_01469 PE=3 SV=2	CNAG_01469	27 kDa				5				6				3
J9W1G2_CRYNH	Pre-mRNA-processing protein 45 OS=Cryptococcus neoformans var. grubii serotype A (strain H99 / ATCC 208821 / CBS 10515 / FGSC 9487) OX=235443 GN=CNAG_05416 PE=4 SV=1	CNAG_05416	63 kDa	2	2	2		2	2	2		6	2	2	3	9	2	6
J9VF68_CRYNH	Pre-rRNA-processing protein PNO1 OS=Cryptococcus neoformans var. grubii serotype A (strain H99 / ATCC 208821 / CBS 10515 / FGSC 9487) OX=235443 GN=CNAG_00603 PE=4 SV=1	CNAG_00603	29 kDa		2	2				2		3	3	4	3
J9VM81_CRYNH	Serine/threonine-protein phosphatase OS=Cryptococcus neoformans var. grubii serotype A (strain H99 / ATCC 208821 / CBS 10515 / FGSC 9487) OX=235443 GN=CNAG_02236 PE=3 SV=2	CNAG_02236	35 kDa												3
J9VN83_CRYNH	Capsular associated protein OS=Cryptococcus neoformans var. grubii serotype A (strain H99 / ATCC 208821 / CBS 10515 / FGSC 9487) OX=235443 GN=CNAG_07554 PE=4 SV=1	CNAG_07554	73 kDa				20				14				2
J9VNV6_CRYNH	Protein YOP1 OS=Cryptococcus neoformans var. grubii serotype A (strain H99 / ATCC 208821 / CBS 10515 / FGSC 9487) OX=235443 GN=CNAG_01031 PE=3 SV=1	CNAG_01031	41 kDa				9				7				2
J9VP65_CRYNH	Uncharacterized protein OS=Cryptococcus neoformans var. grubii serotype A (strain H99 / ATCC 208821 / CBS 10515 / FGSC 9487) OX=235443 GN=CNAG_07488 PE=4 SV=1	CNAG_07488	42 kDa				7				6				2
J9VTT2_CRYNH	Translocation protein SEC66 OS=Cryptococcus neoformans var. grubii serotype A (strain H99 / ATCC 208821 / CBS 10515 / FGSC 9487) OX=235443 GN=CNAG_01647 PE=4 SV=1	CNAG_01647	28 kDa				9				6				2
J9VMS8_CRYNH	C-8 sterol isomerase OS=Cryptococcus neoformans var. grubii serotype A (strain H99 / ATCC 208821 / CBS 10515 / FGSC 9487) OX=235443 GN=CNAG_00854 PE=4 SV=1	CNAG_00854	28 kDa				5				6				2
J9VHN1_CRYNH	Uncharacterized protein OS=Cryptococcus neoformans var. grubii serotype A (strain H99 / ATCC 208821 / CBS 10515 / FGSC 9487) OX=235443 GN=CNAG_00746 PE=4 SV=1	CNAG_00746	68 kDa				4				4				2
J9W1U2_CRYNH	Glutathione S-transferase OS=Cryptococcus neoformans var. grubii serotype A (strain H99 / ATCC 208821 / CBS 10515 / FGSC 9487) OX=235443 GN=CNAG_01874 PE=4 SV=2	CNAG_01874	17 kDa				4				4				2
J9VUU8_CRYNH	Small subunit ribosomal protein S25e OS=Cryptococcus neoformans var. grubii serotype A (strain H99 / ATCC 208821 / CBS 10515 / FGSC 9487) OX=235443 GN=CNAG_02359 PE=4 SV=1	CNAG_02359	12 kDa	3	3	2	2	4	2	4	4	5	2	2	2	1	2	1
J9VQS6_CRYNH	ATP synthase F1, delta subunit OS=Cryptococcus neoformans var. grubii serotype A (strain H99 / ATCC 208821 / CBS 10515 / FGSC 9487) OX=235443 GN=CNAG_01204 PE=3 SV=1	CNAG_01204	22 kDa				2				4				2		4
J9VZ79_CRYNH	Methylsterol monooxygenase OS=Cryptococcus neoformans var. grubii serotype A (strain H99 / ATCC 208821 / CBS 10515 / FGSC 9487) OX=235443 GN=CNAG_01737 PE=3 SV=1	CNAG_01737	39 kDa				2				4				2
J9VKB8_CRYNH	Histone H2B OS=Cryptococcus neoformans var. grubii serotype A (strain H99 / ATCC 208821 / CBS 10515 / FGSC 9487) OX=235443 GN=CNAG_06746 PE=3 SV=1	CNAG_06746	15 kDa	4	3	3	2	3	2	2	3	2	3	2	2	2	1	3
Q6U7Q6_CRYNH	Delta24(24(1))-sterol reductase OS=Cryptococcus neoformans var. grubii serotype A (strain H99 / ATCC 208821 / CBS 10515 / FGSC 9487) OX=235443 GN=ERG4 PE=4 SV=1	ERG4	57 kDa				5				2				2
J9VKI2_CRYNH	Protein translocase SEC61 complex gamma subunit OS=Cryptococcus neoformans var. grubii serotype A (strain H99 / ATCC 208821 / CBS 10515 / FGSC 9487) OX=235443 GN=CNAG_00067 PE=3 SV=1	CNAG_00067	8 kDa				4				2				2
J9VGW2_CRYNH	Endoplasmic reticulum protein OS=Cryptococcus neoformans var. grubii serotype A (strain H99 / ATCC 208821 / CBS 10515 / FGSC 9487) OX=235443 GN=CNAG_00469 PE=4 SV=2	CNAG_00469	38 kDa				4				2				2
J9VEY9_CRYNH	Uncharacterized protein OS=Cryptococcus neoformans var. grubii serotype A (strain H99 / ATCC 208821 / CBS 10515 / FGSC 9487) OX=235443 GN=CNAG_00517 PE=4 SV=2	CNAG_00517	25 kDa				4				2				2
J9VQZ9_CRYNH	Elongation factor 3 OS=Cryptococcus neoformans var. grubii serotype A (strain H99 / ATCC 208821 / CBS 10515 / FGSC 9487) OX=235443 GN=CNAG_01117 PE=4 SV=2	CNAG_01117	116 kDa	6		3	3	2		2	2	2	2		2	15	7
J9VJ00_CRYNH	ER lumen protein-retaining receptor OS=Cryptococcus neoformans var. grubii serotype A (strain H99 / ATCC 208821 / CBS 10515 / FGSC 9487) OX=235443 GN=CNAG_05137 PE=3 SV=1	CNAG_05137	25 kDa				3				2				2
J9VKX7_CRYNH	Homoisocitrate dehydrogenase OS=Cryptococcus neoformans var. grubii serotype A (strain H99 / ATCC 208821 / CBS 10515 / FGSC 9487) OX=235443 GN=CNAG_01264 PE=4 SV=1	CNAG_01264	39 kDa	2	3	3	2			2	2				2	2	2
J9W2B5_CRYNH	Aspartate aminotransferase OS=Cryptococcus neoformans var. grubii serotype A (strain H99 / ATCC 208821 / CBS 10515 / FGSC 9487) OX=235443 GN=CNAG_06026 PE=4 SV=1	CNAG_06026	46 kDa								2				2		4
J9VLD5_CRYNH	26S proteasome regulatory subunit N5 OS=Cryptococcus neoformans var. grubii serotype A (strain H99 / ATCC 208821 / CBS 10515 / FGSC 9487) OX=235443 GN=CNAG_01083 PE=4 SV=1	CNAG_01083	59 kDa	7	11	13	2	4	5	9		3	5	5	2		2
Q059G5_CRYNH	Trehalase OS=Cryptococcus neoformans var. grubii serotype A (strain H99 / ATCC 208821 / CBS 10515 / FGSC 9487) OX=235443 GN=NTH1 PE=3 SV=1	NTH1	99 kDa				1		1			2			2		2	1
J9VQC7_CRYNH	26S protease regulatory subunit 7 OS=Cryptococcus neoformans var. grubii serotype A (strain H99 / ATCC 208821 / CBS 10515 / FGSC 9487) OX=235443 GN=CNAG_07719 PE=3 SV=2	CNAG_07719	50 kDa	10	9	9		4	8	7		2	8	12	2			3
J9W0R4_CRYNH	26S proteasome regulatory subunit RPN1 OS=Cryptococcus neoformans var. grubii serotype A (strain H99 / ATCC 208821 / CBS 10515 / FGSC 9487) OX=235443 GN=CNAG_07863 PE=3 SV=2	CNAG_07863	110 kDa	5	3	7			8	5		1	3	6	2
J9VHQ8_CRYNH	Transcription factor IWS1 OS=Cryptococcus neoformans var. grubii serotype A (strain H99 / ATCC 208821 / CBS 10515 / FGSC 9487) OX=235443 GN=CNAG_02956 PE=4 SV=1	CNAG_02956	54 kDa	1	3	3		2	2	4		2	5	2	2
J9VHT8_CRYNH	26S proteasome regulatory subunit N8 OS=Cryptococcus neoformans var. grubii serotype A (strain H99 / ATCC 208821 / CBS 10515 / FGSC 9487) OX=235443 GN=CNAG_00046 PE=4 SV=1	CNAG_00046	39 kDa	3	3	5		2	4	4			2	4	2
J9VVT7_CRYNH	Ribosome biogenesis protein UTP30 OS=Cryptococcus neoformans var. grubii serotype A (strain H99 / ATCC 208821 / CBS 10515 / FGSC 9487) OX=235443 GN=CNAG_06535 PE=4 SV=1	CNAG_06535	39 kDa	2	2	2		2		4					2	2
J9W1B8_CRYNH	Pre-mRNA-splicing factor SYF2 OS=Cryptococcus neoformans var. grubii serotype A (strain H99 / ATCC 208821 / CBS 10515 / FGSC 9487) OX=235443 GN=CNAG_05363 PE=4 SV=2	CNAG_05363	38 kDa	3				2				4	2		2	2
J9VJ83_CRYNH	Uncharacterized protein OS=Cryptococcus neoformans var. grubii serotype A (strain H99 / ATCC 208821 / CBS 10515 / FGSC 9487) OX=235443 GN=CNAG_03961 PE=4 SV=1	CNAG_03961	27 kDa	2								5	4		2
J9VV75_CRYNH	Elongation factor Tu OS=Cryptococcus neoformans var. grubii serotype A (strain H99 / ATCC 208821 / CBS 10515 / FGSC 9487) OX=235443 GN=CNAG_03263 PE=3 SV=1	CNAG_03263	51 kDa									5	1		2		1
J9VP03_CRYNH	NADH dehydrogenase (Ubiquinone) Fe-S protein 3 OS=Cryptococcus neoformans var. grubii serotype A (strain H99 / ATCC 208821 / CBS 10515 / FGSC 9487) OX=235443 GN=CNAG_07177 PE=3 SV=2	CNAG_07177	32 kDa									3	2		2
J9VQK9_CRYNH	UDP-glucuronate decarboxylase OS=Cryptococcus neoformans var. grubii serotype A (strain H99 / ATCC 208821 / CBS 10515 / FGSC 9487) OX=235443 GN=CNAG_03322 PE=4 SV=1	CNAG_03322	47 kDa												2	5
J9VKC4_CRYNH	GTP-binding protein ypt2 OS=Cryptococcus neoformans var. grubii serotype A (strain H99 / ATCC 208821 / CBS 10515 / FGSC 9487) OX=235443 GN=CNAG_02817 PE=4 SV=1	CNAG_02817	23 kDa			2	7				7				1	1
J9VHL5_CRYNH	Small subunit ribosomal protein S29 OS=Cryptococcus neoformans var. grubii serotype A (strain H99 / ATCC 208821 / CBS 10515 / FGSC 9487) OX=235443 GN=CNAG_02811 PE=4 SV=2	CNAG_02811	7 kDa	5	5	2	2	5	2	4	7	2	2	3	1
J9VZD0_CRYNH	CDP-diacylglycerol-inositol 3-phosphatidyltransferase OS=Cryptococcus neoformans var. grubii serotype A (strain H99 / ATCC 208821 / CBS 10515 / FGSC 9487) OX=235443 GN=CNAG_05384 PE=3 SV=1	CNAG_05384	35 kDa				9				6				1
J9VWV3_CRYNH	Mannosyltransferase OS=Cryptococcus neoformans var. grubii serotype A (strain H99 / ATCC 208821 / CBS 10515 / FGSC 9487) OX=235443 GN=CNAG_05881 PE=3 SV=1	CNAG_05881	79 kDa				5				6				1
J9VXL5_CRYNH	MSP domain-containing protein OS=Cryptococcus neoformans var. grubii serotype A (strain H99 / ATCC 208821 / CBS 10515 / FGSC 9487) OX=235443 GN=CNAG_01961 PE=4 SV=1	CNAG_01961	32 kDa				9				4				1
J9VVN1_CRYNH	Rab family protein OS=Cryptococcus neoformans var. grubii serotype A (strain H99 / ATCC 208821 / CBS 10515 / FGSC 9487) OX=235443 GN=CNAG_04771 PE=4 SV=2	CNAG_04771	22 kDa				4				3				1
J9VMG1_CRYNH	Uncharacterized protein OS=Cryptococcus neoformans var. grubii serotype A (strain H99 / ATCC 208821 / CBS 10515 / FGSC 9487) OX=235443 GN=CNAG_06846 PE=4 SV=1	CNAG_06846	21 kDa				5				2				1
J9VML6_CRYNH	Nucleosome assembly protein 1-like 1 OS=Cryptococcus neoformans var. grubii serotype A (strain H99 / ATCC 208821 / CBS 10515 / FGSC 9487) OX=235443 GN=CNAG_02091 PE=3 SV=1	CNAG_02091	45 kDa	2	2	3	2	2	2	2	2	2	1	2	1	2	4
J9VQM0_CRYNH	Uncharacterized protein OS=Cryptococcus neoformans var. grubii serotype A (strain H99 / ATCC 208821 / CBS 10515 / FGSC 9487) OX=235443 GN=CNAG_02700 PE=4 SV=2	CNAG_02700	171 kDa				3	1			1				1
J9VVL6_CRYNH	Ribonucleoprotein-associated protein OS=Cryptococcus neoformans var. grubii serotype A (strain H99 / ATCC 208821 / CBS 10515 / FGSC 9487) OX=235443 GN=CNAG_03435 PE=4 SV=1	CNAG_03435	14 kDa	4	3		1	4		2	1	2	1		1
J9W2N9_CRYNH	26S protease regulatory subunit 6A-B OS=Cryptococcus neoformans var. grubii serotype A (strain H99 / ATCC 208821 / CBS 10515 / FGSC 9487) OX=235443 GN=CNAG_06153 PE=3 SV=1	CNAG_06153	52 kDa	7	11	10		4	6	7		2	6	8	1
J9VHQ1_CRYNH	Coiled-coil domain-containing protein 12 OS=Cryptococcus neoformans var. grubii serotype A (strain H99 / ATCC 208821 / CBS 10515 / FGSC 9487) OX=235443 GN=CNAG_00761 PE=4 SV=1	CNAG_00761	19 kDa			2		2				4			1	2	1
J9VHD3_CRYNH	Uncharacterized protein OS=Cryptococcus neoformans var. grubii serotype A (strain H99 / ATCC 208821 / CBS 10515 / FGSC 9487) OX=235443 GN=CNAG_02874 PE=4 SV=2	CNAG_02874	81 kDa	1				2				2	2		1
J9VWF3_CRYNH	Elongator complex protein 1 OS=Cryptococcus neoformans var. grubii serotype A (strain H99 / ATCC 208821 / CBS 10515 / FGSC 9487) OX=235443 GN=CNAG_05713 PE=3 SV=2	CNAG_05713	132 kDa	3	2							2			1
J9VIQ4_CRYNH	Ribosome assembly factor mrt4 OS=Cryptococcus neoformans var. grubii serotype A (strain H99 / ATCC 208821 / CBS 10515 / FGSC 9487) OX=235443 GN=CNAG_03789 PE=3 SV=1	CNAG_03789	28 kDa	16	12	5	8	33	5	10	28	8	4	2
J9VTL6_CRYNH	C-22 sterol desaturase OS=Cryptococcus neoformans var. grubii serotype A (strain H99 / ATCC 208821 / CBS 10515 / FGSC 9487) OX=235443 GN=CNAG_06644 PE=3 SV=1	CNAG_06644	60 kDa				20				18
J9VQE7_CRYNH	Lysophospholipase NTE1 OS=Cryptococcus neoformans var. grubii serotype A (strain H99 / ATCC 208821 / CBS 10515 / FGSC 9487) OX=235443 GN=CNAG_01298 PE=3 SV=2	CNAG_01298	178 kDa				18				14
J9VMT5_CRYNH	CAAX prenyl protease OS=Cryptococcus neoformans var. grubii serotype A (strain H99 / ATCC 208821 / CBS 10515 / FGSC 9487) OX=235443 GN=CNAG_01378 PE=3 SV=1	CNAG_01378	52 kDa				15				13
J9VLJ4_CRYNH	Translocation protein SEC72 OS=Cryptococcus neoformans var. grubii serotype A (strain H99 / ATCC 208821 / CBS 10515 / FGSC 9487) OX=235443 GN=CNAG_01024 PE=4 SV=1	CNAG_01024	27 kDa				13				9
J9VUX5_CRYNH	Peptide hydrolase OS=Cryptococcus neoformans var. grubii serotype A (strain H99 / ATCC 208821 / CBS 10515 / FGSC 9487) OX=235443 GN=CNAG_04502 PE=3 SV=1	CNAG_04502	100 kDa				7				9
J9VPM8_CRYNH	Isocitrate lyase OS=Cryptococcus neoformans var. grubii serotype A (strain H99 / ATCC 208821 / CBS 10515 / FGSC 9487) OX=235443 GN=CNAG_05303 PE=3 SV=1	CNAG_05303	60 kDa					42	19	2	9
J9VRY3_CRYNH	Heme oxygenase 2 OS=Cryptococcus neoformans var. grubii serotype A (strain H99 / ATCC 208821 / CBS 10515 / FGSC 9487) OX=235443 GN=CNAG_05852 PE=4 SV=2	CNAG_05852	40 kDa				11				8
J9VK69_CRYNH	Oligosaccharyltransferase complex subunit delta (Ribophorin II) OS=Cryptococcus neoformans var. grubii serotype A (strain H99 / ATCC 208821 / CBS 10515 / FGSC 9487) OX=235443 GN=CNAG_02855 PE=4 SV=1	CNAG_02855	32 kDa				8				8
J9VP42_CRYNH	Uncharacterized protein OS=Cryptococcus neoformans var. grubii serotype A (strain H99 / ATCC 208821 / CBS 10515 / FGSC 9487) OX=235443 GN=CNAG_05933 PE=3 SV=2	CNAG_05933	81 kDa				9				7
J9VTR9_CRYNH	COPII-coated vesicle component Erv46 OS=Cryptococcus neoformans var. grubii serotype A (strain H99 / ATCC 208821 / CBS 10515 / FGSC 9487) OX=235443 GN=CNAG_01637 PE=4 SV=1	CNAG_01637	48 kDa				5				7
CNE1_CRYNH	Calnexin OS=Cryptococcus neoformans var. grubii serotype A (strain H99 / ATCC 208821 / CBS 10515 / FGSC 9487) OX=235443 GN=CNAG_02500 PE=3 SV=1	CNAG_02500	61 kDa		1		13	1			6
J9VMJ7_CRYNH	Enoyl reductase OS=Cryptococcus neoformans var. grubii serotype A (strain H99 / ATCC 208821 / CBS 10515 / FGSC 9487) OX=235443 GN=CNAG_02372 PE=4 SV=1	CNAG_02372	35 kDa				9				6
J9VTF7_CRYNH	Omega-6 fatty acid desaturase (Delta-12 desaturase) OS=Cryptococcus neoformans var. grubii serotype A (strain H99 / ATCC 208821 / CBS 10515 / FGSC 9487) OX=235443 GN=CNAG_01150 PE=4 SV=1	CNAG_01150	51 kDa				9				6
J9VLH9_CRYNH	Glyoxal oxidase OS=Cryptococcus neoformans var. grubii serotype A (strain H99 / ATCC 208821 / CBS 10515 / FGSC 9487) OX=235443 GN=CNAG_00407 PE=4 SV=1	CNAG_00407	71 kDa				7				6
J9VQU8_CRYNH	Lectin, mannose-binding 2 OS=Cryptococcus neoformans var. grubii serotype A (strain H99 / ATCC 208821 / CBS 10515 / FGSC 9487) OX=235443 GN=CNAG_04111 PE=4 SV=2	CNAG_04111	38 kDa				7				6
J9VRV4_CRYNH	Very-long-chain 3-oxoacyl-CoA reductase OS=Cryptococcus neoformans var. grubii serotype A (strain H99 / ATCC 208821 / CBS 10515 / FGSC 9487) OX=235443 GN=CNAG_04488 PE=3 SV=1	CNAG_04488	39 kDa				7				6
J9VNQ4_CRYNH	BEM46 family protein OS=Cryptococcus neoformans var. grubii serotype A (strain H99 / ATCC 208821 / CBS 10515 / FGSC 9487) OX=235443 GN=CNAG_01095 PE=4 SV=2	CNAG_01095	40 kDa				5				6
J9VIQ3_CRYNH	Uncharacterized protein OS=Cryptococcus neoformans var. grubii serotype A (strain H99 / ATCC 208821 / CBS 10515 / FGSC 9487) OX=235443 GN=CNAG_00319 PE=4 SV=2	CNAG_00319	31 kDa				5				6
J9VK40_CRYNH	Capsular associated protein OS=Cryptococcus neoformans var. grubii serotype A (strain H99 / ATCC 208821 / CBS 10515 / FGSC 9487) OX=235443 GN=CNAG_02885 PE=4 SV=2	CNAG_02885	57 kDa				5				6
J9W087_CRYNH	Uncharacterized protein OS=Cryptococcus neoformans var. grubii serotype A (strain H99 / ATCC 208821 / CBS 10515 / FGSC 9487) OX=235443 GN=CNAG_04801 PE=4 SV=2	CNAG_04801	58 kDa				4				6
J9VHJ1_CRYNH	Alpha-1,3-mannosyltransferase OS=Cryptococcus neoformans var. grubii serotype A (strain H99 / ATCC 208821 / CBS 10515 / FGSC 9487) OX=235443 GN=CNAG_00721 PE=4 SV=2	CNAG_00721	60 kDa				11				4
J9VZ58_CRYNH	Glycerol-3-phosphate O-acyltransferase/dihydroxyacetone phosphate acyltransferase OS=Cryptococcus neoformans var. grubii serotype A (strain H99 / ATCC 208821 / CBS 10515 / FGSC 9487) OX=235443 GN=CNAG_01711 PE=4 SV=2	CNAG_01711	83 kDa				10				4
J9VNY5_CRYNH	Dolichyl-phosphate-mannose-protein mannosyltransferase OS=Cryptococcus neoformans var. grubii serotype A (strain H99 / ATCC 208821 / CBS 10515 / FGSC 9487) OX=235443 GN=CNAG_00996 PE=4 SV=1	CNAG_00996	88 kDa				9				4
J9VSY6_CRYNH	Uncharacterized protein OS=Cryptococcus neoformans var. grubii serotype A (strain H99 / ATCC 208821 / CBS 10515 / FGSC 9487) OX=235443 GN=CNAG_03286 PE=3 SV=1	CNAG_03286	24 kDa				5				4
J9VLN2_CRYNH	Uncharacterized protein OS=Cryptococcus neoformans var. grubii serotype A (strain H99 / ATCC 208821 / CBS 10515 / FGSC 9487) OX=235443 GN=CNAG_00468 PE=4 SV=1	CNAG_00468	64 kDa				5				4
J9VL41_CRYNH	Vesicle transporter SEC22 OS=Cryptococcus neoformans var. grubii serotype A (strain H99 / ATCC 208821 / CBS 10515 / FGSC 9487) OX=235443 GN=CNAG_01190 PE=3 SV=1	CNAG_01190	26 kDa				5				4
J9VJ28_CRYNH	Uncharacterized protein OS=Cryptococcus neoformans var. grubii serotype A (strain H99 / ATCC 208821 / CBS 10515 / FGSC 9487) OX=235443 GN=CNAG_00472 PE=4 SV=1	CNAG_00472	45 kDa				5				4
J9VVQ4_CRYNH	Glyoxal oxidase OS=Cryptococcus neoformans var. grubii serotype A (strain H99 / ATCC 208821 / CBS 10515 / FGSC 9487) OX=235443 GN=CNAG_02030 PE=4 SV=1	CNAG_02030	72 kDa				4				4					2
J9VSR7_CRYNH	SEL1 protein OS=Cryptococcus neoformans var. grubii serotype A (strain H99 / ATCC 208821 / CBS 10515 / FGSC 9487) OX=235443 GN=CNAG_04902 PE=4 SV=1	CNAG_04902	100 kDa				4				4
J9VG49_CRYNH	Signal recognition particle receptor subunit beta OS=Cryptococcus neoformans var. grubii serotype A (strain H99 / ATCC 208821 / CBS 10515 / FGSC 9487) OX=235443 GN=CNAG_06711 PE=4 SV=1	CNAG_06711	35 kDa				4				4
J9VJY5_CRYNH	Importin subunit alpha OS=Cryptococcus neoformans var. grubii serotype A (strain H99 / ATCC 208821 / CBS 10515 / FGSC 9487) OX=235443 GN=CNAG_01361 PE=3 SV=1	CNAG_01361	59 kDa	2	5	5	3		2		4		2			4	2
J9VXA7_CRYNH	Translocation protein SEC62 OS=Cryptococcus neoformans var. grubii serotype A (strain H99 / ATCC 208821 / CBS 10515 / FGSC 9487) OX=235443 GN=CNAG_04540 PE=4 SV=1	CNAG_04540	34 kDa				3				4
J9VNK0_CRYNH	Endoplasmic reticulum protein OS=Cryptococcus neoformans var. grubii serotype A (strain H99 / ATCC 208821 / CBS 10515 / FGSC 9487) OX=235443 GN=CNAG_06548 PE=4 SV=2	CNAG_06548	112 kDa				3				4
J9VM07_CRYNH	Capsular associated protein OS=Cryptococcus neoformans var. grubii serotype A (strain H99 / ATCC 208821 / CBS 10515 / FGSC 9487) OX=235443 GN=CNAG_00600 PE=4 SV=1	CNAG_00600	67 kDa				7				3
J9VMM2_CRYNH	Acyl-CoA-dependent ceramide synthase OS=Cryptococcus neoformans var. grubii serotype A (strain H99 / ATCC 208821 / CBS 10515 / FGSC 9487) OX=235443 GN=CNAG_02086 PE=4 SV=1	CNAG_02086	49 kDa				5				3
J9VX62_CRYNH	Phosphatidylinositol glycan, class O, variant OS=Cryptococcus neoformans var. grubii serotype A (strain H99 / ATCC 208821 / CBS 10515 / FGSC 9487) OX=235443 GN=CNAG_05617 PE=4 SV=1	CNAG_05617	113 kDa				5				3
J9VWY7_CRYNH	Acetyl-CoA transporter OS=Cryptococcus neoformans var. grubii serotype A (strain H99 / ATCC 208821 / CBS 10515 / FGSC 9487) OX=235443 GN=CNAG_05352 PE=4 SV=2	CNAG_05352	66 kDa				4				3
J9VWX9_CRYNH	ER to Golgi transporter Yif1 OS=Cryptococcus neoformans var. grubii serotype A (strain H99 / ATCC 208821 / CBS 10515 / FGSC 9487) OX=235443 GN=CNAG_01677 PE=4 SV=2	CNAG_01677	40 kDa				4				3
J9VZ01_CRYNH	Homeobox protein cut-like OS=Cryptococcus neoformans var. grubii serotype A (strain H99 / ATCC 208821 / CBS 10515 / FGSC 9487) OX=235443 GN=CNAG_04207 PE=4 SV=1	CNAG_04207	76 kDa			2	7				2	2
J9VMI9_CRYNH	Uncharacterized protein OS=Cryptococcus neoformans var. grubii serotype A (strain H99 / ATCC 208821 / CBS 10515 / FGSC 9487) OX=235443 GN=CNAG_06813 PE=4 SV=1	CNAG_06813	74 kDa				5				2
J9VUE1_CRYNH	Prolactin regulatory element-binding protein OS=Cryptococcus neoformans var. grubii serotype A (strain H99 / ATCC 208821 / CBS 10515 / FGSC 9487) OX=235443 GN=CNAG_01871 PE=4 SV=1	CNAG_01871	45 kDa				5				2
J9VQW6_CRYNH	Uncharacterized protein OS=Cryptococcus neoformans var. grubii serotype A (strain H99 / ATCC 208821 / CBS 10515 / FGSC 9487) OX=235443 GN=CNAG_01156 PE=4 SV=1	CNAG_01156	74 kDa				5				2
T2BMZ0_CRYNH	Alpha-1,3-glucan synthase, variant OS=Cryptococcus neoformans var. grubii serotype A (strain H99 / ATCC 208821 / CBS 10515 / FGSC 9487) OX=235443 GN=CNAG_03120 PE=4 SV=1	CNAG_03120	272 kDa				5				2
FKS1_CRYNH	1,3-beta-glucan synthase component FKS1 OS=Cryptococcus neoformans var. grubii serotype A (strain H99 / ATCC 208821 / CBS 10515 / FGSC 9487) OX=235443 GN=FKS1 PE=3 SV=3	FKS1	204 kDa				4				2
J9VTL3_CRYNH	E3 ubiquitin-protein ligase MARCH6 OS=Cryptococcus neoformans var. grubii serotype A (strain H99 / ATCC 208821 / CBS 10515 / FGSC 9487) OX=235443 GN=CNAG_06639 PE=4 SV=1	CNAG_06639	170 kDa				4				2
J9VXX5_CRYNH	Dolichyl-phosphate-mannose-protein mannosyltransferase OS=Cryptococcus neoformans var. grubii serotype A (strain H99 / ATCC 208821 / CBS 10515 / FGSC 9487) OX=235443 GN=CNAG_04763 PE=4 SV=2	CNAG_04763	93 kDa				4				2
J9VRU7_CRYNH	GDP-mannose transporter 1 OS=Cryptococcus neoformans var. grubii serotype A (strain H99 / ATCC 208821 / CBS 10515 / FGSC 9487) OX=235443 GN=CNAG_05817 PE=4 SV=1	CNAG_05817	43 kDa				4				2
J9W0N0_CRYNH	Sterol-4alpha-carboxylate 3-dehydrogenase (Decarboxylating) OS=Cryptococcus neoformans var. grubii serotype A (strain H99 / ATCC 208821 / CBS 10515 / FGSC 9487) OX=235443 GN=CNAG_04605 PE=4 SV=1	CNAG_04605	49 kDa				4				2
J9VR06_CRYNH	1-acyl-sn-glycerol-3-phosphate acyltransferase OS=Cryptococcus neoformans var. grubii serotype A (strain H99 / ATCC 208821 / CBS 10515 / FGSC 9487) OX=235443 GN=CNAG_01107 PE=3 SV=2	CNAG_01107	87 kDa				4				2
J9VPA4_CRYNH	Solute carrier family 35 (UDP-sugar transporter), member A1/2/3 OS=Cryptococcus neoformans var. grubii serotype A (strain H99 / ATCC 208821 / CBS 10515 / FGSC 9487) OX=235443 GN=CNAG_05139 PE=4 SV=1	CNAG_05139	76 kDa				3				2
J9VJB4_CRYNH	Uncharacterized protein OS=Cryptococcus neoformans var. grubii serotype A (strain H99 / ATCC 208821 / CBS 10515 / FGSC 9487) OX=235443 GN=CNAG_00563 PE=4 SV=1	CNAG_00563	30 kDa				3				2
J9VZW4_CRYNH	Uncharacterized protein OS=Cryptococcus neoformans var. grubii serotype A (strain H99 / ATCC 208821 / CBS 10515 / FGSC 9487) OX=235443 GN=CNAG_05559 PE=4 SV=1	CNAG_05559	117 kDa				3				2
J9VYF7_CRYNH	Serine palmitoyltransferase OS=Cryptococcus neoformans var. grubii serotype A (strain H99 / ATCC 208821 / CBS 10515 / FGSC 9487) OX=235443 GN=CNAG_01477 PE=4 SV=1	CNAG_01477	77 kDa				3				2
J9VJ05_CRYNH	Uroporphyrinogen-III C-methyltransferase OS=Cryptococcus neoformans var. grubii serotype A (strain H99 / ATCC 208821 / CBS 10515 / FGSC 9487) OX=235443 GN=CNAG_07796 PE=4 SV=1	CNAG_07796	87 kDa				3				2
J9VYC1_CRYNH	Mitochondrial-processing peptidase subunit beta OS=Cryptococcus neoformans var. grubii serotype A (strain H99 / ATCC 208821 / CBS 10515 / FGSC 9487) OX=235443 GN=CNAG_03507 PE=3 SV=2	CNAG_03507	49 kDa			1					2		4			2	1
J9VYP7_CRYNH	Ribosome biogenesis protein YTM1 OS=Cryptococcus neoformans var. grubii serotype A (strain H99 / ATCC 208821 / CBS 10515 / FGSC 9487) OX=235443 GN=YTM1 PE=3 SV=1	YTM1	52 kDa	2			2	4			1	2	1
J9VSR2_CRYNH	26S protease regulatory subunit 10B OS=Cryptococcus neoformans var. grubii serotype A (strain H99 / ATCC 208821 / CBS 10515 / FGSC 9487) OX=235443 GN=CNAG_04906 PE=3 SV=1	CNAG_04906	45 kDa	10	6	6	1	4	5	5	1	3	5	4
J9VMW1_CRYNH	Phosphoketolase OS=Cryptococcus neoformans var. grubii serotype A (strain H99 / ATCC 208821 / CBS 10515 / FGSC 9487) OX=235443 GN=CNAG_02230 PE=4 SV=2	CNAG_02230	95 kDa		2	2		2			1	2	2	1		5
J9VRB1_CRYNH	Importin subunit beta-1 OS=Cryptococcus neoformans var. grubii serotype A (strain H99 / ATCC 208821 / CBS 10515 / FGSC 9487) OX=235443 GN=CNAG_00988 PE=4 SV=1	CNAG_00988	94 kDa	2	6	4	7		2	2						2
J9VJ84_CRYNH	1-acyl-sn-glycerol-3-phosphate acyltransferase OS=Cryptococcus neoformans var. grubii serotype A (strain H99 / ATCC 208821 / CBS 10515 / FGSC 9487) OX=235443 GN=CNAG_05247 PE=3 SV=1	CNAG_05247	40 kDa				5
J9VRC5_CRYNH	Protein YOP1 OS=Cryptococcus neoformans var. grubii serotype A (strain H99 / ATCC 208821 / CBS 10515 / FGSC 9487) OX=235443 GN=CNAG_06646 PE=3 SV=1	CNAG_06646	23 kDa				4						1
J9VK77_CRYNH	Dolichyl-phosphate-mannose-protein mannosyltransferase OS=Cryptococcus neoformans var. grubii serotype A (strain H99 / ATCC 208821 / CBS 10515 / FGSC 9487) OX=235443 GN=CNAG_06834 PE=4 SV=1	CNAG_06834	104 kDa				4
J9VMY6_CRYNH	Uncharacterized protein OS=Cryptococcus neoformans var. grubii serotype A (strain H99 / ATCC 208821 / CBS 10515 / FGSC 9487) OX=235443 GN=CNAG_06750 PE=4 SV=2	CNAG_06750	42 kDa				4
J9VNR2_CRYNH	C4-hydroxylase OS=Cryptococcus neoformans var. grubii serotype A (strain H99 / ATCC 208821 / CBS 10515 / FGSC 9487) OX=235443 GN=CNAG_03834 PE=3 SV=2	CNAG_03834	40 kDa				4
J9VGA5_CRYNH	Chaperonin GroES OS=Cryptococcus neoformans var. grubii serotype A (strain H99 / ATCC 208821 / CBS 10515 / FGSC 9487) OX=235443 GN=CNAG_03892 PE=3 SV=1	CNAG_03892	11 kDa	2	2	2	3	2		2		2	2			4	4	1
J9VKI6_CRYNH	Nuclear mRNA splicing protein OS=Cryptococcus neoformans var. grubii serotype A (strain H99 / ATCC 208821 / CBS 10515 / FGSC 9487) OX=235443 GN=CNAG_00073 PE=4 SV=1	CNAG_00073	93 kDa				3
J9VK83_CRYNH	Uncharacterized protein OS=Cryptococcus neoformans var. grubii serotype A (strain H99 / ATCC 208821 / CBS 10515 / FGSC 9487) OX=235443 GN=CNAG_01270 PE=4 SV=1	CNAG_01270	49 kDa	2	2	2	2		2			2	2			7	7	6
J9VJU4_CRYNH	Cofilin OS=Cryptococcus neoformans var. grubii serotype A (strain H99 / ATCC 208821 / CBS 10515 / FGSC 9487) OX=235443 GN=CNAG_02991 PE=3 SV=1	CNAG_02991	16 kDa		2	2	2									7	7
J9VPU1_CRYNH	ADP-ribosylation factor OS=Cryptococcus neoformans var. grubii serotype A (strain H99 / ATCC 208821 / CBS 10515 / FGSC 9487) OX=235443 GN=CNAG_03251 PE=3 SV=1	CNAG_03251	21 kDa				2									2	5
J9W1G1_CRYNH	Uncharacterized protein OS=Cryptococcus neoformans var. grubii serotype A (strain H99 / ATCC 208821 / CBS 10515 / FGSC 9487) OX=235443 GN=CNAG_01686 PE=4 SV=1	CNAG_01686	26 kDa		2	2	1						2			4	2
J9VWP2_CRYNH	Transcriptional adapter 2 OS=Cryptococcus neoformans var. grubii serotype A (strain H99 / ATCC 208821 / CBS 10515 / FGSC 9487) OX=235443 GN=CNAG_01626 PE=4 SV=2	CNAG_01626	70 kDa				1		2
J9VJY9_CRYNH	CCR4-NOT transcription complex subunit 1 OS=Cryptococcus neoformans var. grubii serotype A (strain H99 / ATCC 208821 / CBS 10515 / FGSC 9487) OX=235443 GN=CNAG_02936 PE=4 SV=1	CNAG_02936	253 kDa	41	57	67		13	35	46		28	24	16		42	5	6
J9VJD5_CRYNH	Translation initiation factor OS=Cryptococcus neoformans var. grubii serotype A (strain H99 / ATCC 208821 / CBS 10515 / FGSC 9487) OX=235443 GN=CNAG_04022 PE=4 SV=2	CNAG_04022	97 kDa	15	12	25		17	11	20		25	18	23		24	9	18
J9VUT0_CRYNH	ATP-dependent helicase OS=Cryptococcus neoformans var. grubii serotype A (strain H99 / ATCC 208821 / CBS 10515 / FGSC 9487) OX=235443 GN=CNAG_01807 PE=4 SV=1	CNAG_01807	119 kDa	7	5	7		14	15	14		25	18	6		17	12	18
T2BNW0_CRYNH	Uncharacterized protein OS=Cryptococcus neoformans var. grubii serotype A (strain H99 / ATCC 208821 / CBS 10515 / FGSC 9487) OX=235443 GN=CNAG_08025 PE=4 SV=1	CNAG_08025	19 kDa	12	12	12		13	14	11		11	14	12		10	6	15
J9VLG3_CRYNH	26S protease regulatory subunit 6B OS=Cryptococcus neoformans var. grubii serotype A (strain H99 / ATCC 208821 / CBS 10515 / FGSC 9487) OX=235443 GN=CNAG_03904 PE=3 SV=1	CNAG_03904	47 kDa	11	10	11		6	11	11		3	9	3
J9VVD8_CRYNH	26S proteasome regulatory subunit RPN2 OS=Cryptococcus neoformans var. grubii serotype A (strain H99 / ATCC 208821 / CBS 10515 / FGSC 9487) OX=235443 GN=CNAG_06175 PE=3 SV=2	CNAG_06175	109 kDa	10	11	15		4	12	11		2	5	8
J9VKH7_CRYNH	26S proteasome regulatory subunit N3 OS=Cryptococcus neoformans var. grubii serotype A (strain H99 / ATCC 208821 / CBS 10515 / FGSC 9487) OX=235443 GN=CNAG_00062 PE=4 SV=1	CNAG_00062	59 kDa	9	9	7		4	8	7		2	5	7
J9VKD8_CRYNH	Uncharacterized protein OS=Cryptococcus neoformans var. grubii serotype A (strain H99 / ATCC 208821 / CBS 10515 / FGSC 9487) OX=235443 GN=CNAG_01424 PE=4 SV=2	CNAG_01424	151 kDa	2	15	12			12	8			2	8		1
J9VSI8_CRYNH	26S protease regulatory subunit 4 OS=Cryptococcus neoformans var. grubii serotype A (strain H99 / ATCC 208821 / CBS 10515 / FGSC 9487) OX=235443 GN=CNAG_02239 PE=3 SV=2	CNAG_02239	48 kDa	9	10	13		3	10	9			4	3
J9VUX2_CRYNH	Pre-rRNA-processing protein TSR1 OS=Cryptococcus neoformans var. grubii serotype A (strain H99 / ATCC 208821 / CBS 10515 / FGSC 9487) OX=235443 GN=CNAG_02328 PE=4 SV=2	CNAG_02328	90 kDa	3	3	7		2	2	8		12	9	6				1
J9W1I1_CRYNH	Cell differentiation protein rcd1 OS=Cryptococcus neoformans var. grubii serotype A (strain H99 / ATCC 208821 / CBS 10515 / FGSC 9487) OX=235443 GN=CNAG_01717 PE=4 SV=1	CNAG_01717	48 kDa	7	9	7			7	7		3	5	2		6
J9VPI4_CRYNH	ATP-dependent RNA helicase DBP2-A OS=Cryptococcus neoformans var. grubii serotype A (strain H99 / ATCC 208821 / CBS 10515 / FGSC 9487) OX=235443 GN=CNAG_07676 PE=3 SV=2	CNAG_07676	58 kDa	6	17	9				7						6
J9VLY9_CRYNH	CCR4-NOT transcription complex subunit 7/8 OS=Cryptococcus neoformans var. grubii serotype A (strain H99 / ATCC 208821 / CBS 10515 / FGSC 9487) OX=235443 GN=CNAG_05171 PE=4 SV=2	CNAG_05171	33 kDa	5	5	7		1	4	4		5	5			9		3
J9VR16_CRYNH	26S proteasome regulatory subunit N7 OS=Cryptococcus neoformans var. grubii serotype A (strain H99 / ATCC 208821 / CBS 10515 / FGSC 9487) OX=235443 GN=CNAG_06899 PE=4 SV=1	CNAG_06899	44 kDa	5	9	9			4	7			5	4
J9VUB5_CRYNH	Importin beta-4 subunit OS=Cryptococcus neoformans var. grubii serotype A (strain H99 / ATCC 208821 / CBS 10515 / FGSC 9487) OX=235443 GN=CNAG_05884 PE=4 SV=2	CNAG_05884	118 kDa	3	15	9				4			2			7
J9VUC4_CRYNH	CCR4-NOT transcription complex subunit 2 OS=Cryptococcus neoformans var. grubii serotype A (strain H99 / ATCC 208821 / CBS 10515 / FGSC 9487) OX=235443 GN=CNAG_01852 PE=4 SV=1	CNAG_01852	49 kDa	3	5	7			4	5		3	5			5
J9VEG9_CRYNH	Eukaryotic translation initiation factor 3 subunit I OS=Cryptococcus neoformans var. grubii serotype A (strain H99 / ATCC 208821 / CBS 10515 / FGSC 9487) OX=235443 GN=TIF34 PE=3 SV=1	TIF34	38 kDa	3	3	5		2	4	5		2	4	2		4	4
J9VFT0_CRYNH	26S proteasome regulatory subunit N12 OS=Cryptococcus neoformans var. grubii serotype A (strain H99 / ATCC 208821 / CBS 10515 / FGSC 9487) OX=235443 GN=CNAG_03721 PE=4 SV=1	CNAG_03721	32 kDa	7	3	9			2	5			2	4
J9VG82_CRYNH	26S proteasome regulatory subunit N11 OS=Cryptococcus neoformans var. grubii serotype A (strain H99 / ATCC 208821 / CBS 10515 / FGSC 9487) OX=235443 GN=CNAG_07028 PE=4 SV=1	CNAG_07028	34 kDa	5	3	5		4	4	5		1
J9VWS9_CRYNH	Pentatricopeptide repeat protein OS=Cryptococcus neoformans var. grubii serotype A (strain H99 / ATCC 208821 / CBS 10515 / FGSC 9487) OX=235443 GN=CNAG_05457 PE=4 SV=1	CNAG_05457	161 kDa	3	3	3		4				6	4	2
J9VJ75_CRYNH	RNP domain-containing protein OS=Cryptococcus neoformans var. grubii serotype A (strain H99 / ATCC 208821 / CBS 10515 / FGSC 9487) OX=235443 GN=CNAG_05013 PE=1 SV=2	CNAG_05013	61 kDa	2	2	3		2	6	4		2	3			1	5
J9VW66_CRYNH	CCR4-NOT transcription complex subunit 3 OS=Cryptococcus neoformans var. grubii serotype A (strain H99 / ATCC 208821 / CBS 10515 / FGSC 9487) OX=235443 GN=CNAG_06635 PE=4 SV=2	CNAG_06635	78 kDa	5	4	3		2	2	2		2	2			5
J9VKZ8_CRYNH	Vacuole morphology and inheritance protein 14 OS=Cryptococcus neoformans var. grubii serotype A (strain H99 / ATCC 208821 / CBS 10515 / FGSC 9487) OX=235443 GN=CNAG_01248 PE=4 SV=2	CNAG_01248	116 kDa	2	2	5		2	3	4			2	4		2
J9VMH9_CRYNH	Uncharacterized protein OS=Cryptococcus neoformans var. grubii serotype A (strain H99 / ATCC 208821 / CBS 10515 / FGSC 9487) OX=235443 GN=CNAG_02400 PE=4 SV=2	CNAG_02400	33 kDa	4	4	3		2	4	3		2	2
J9W3D8_CRYNH	Nucleolar GTP-binding protein 1 OS=Cryptococcus neoformans var. grubii serotype A (strain H99 / ATCC 208821 / CBS 10515 / FGSC 9487) OX=235443 GN=CNAG_06468 PE=3 SV=1	CNAG_06468	76 kDa	5	3			4	2	2		1
J9VK85_CRYNH	Uncharacterized protein OS=Cryptococcus neoformans var. grubii serotype A (strain H99 / ATCC 208821 / CBS 10515 / FGSC 9487) OX=235443 GN=CNAG_02842 PE=4 SV=1	CNAG_02842	30 kDa	2		3			2			5	6				2	3
J9VKK9_CRYNH	Pumilio domain-containing protein c OS=Cryptococcus neoformans var. grubii serotype A (strain H99 / ATCC 208821 / CBS 10515 / FGSC 9487) OX=235443 GN=CNAG_01360 PE=4 SV=1	CNAG_01360	135 kDa		5	3				4		5		4
J9VVD3_CRYNH	Uncharacterized protein OS=Cryptococcus neoformans var. grubii serotype A (strain H99 / ATCC 208821 / CBS 10515 / FGSC 9487) OX=235443 GN=CNAG_02145 PE=4 SV=1	CNAG_02145	18 kDa	2	2	2				2		3	4	2			1	3
J9VR53_CRYNH	Large subunit ribosomal protein L15 OS=Cryptococcus neoformans var. grubii serotype A (strain H99 / ATCC 208821 / CBS 10515 / FGSC 9487) OX=235443 GN=CNAG_04180 PE=3 SV=1	CNAG_04180	28 kDa	3		2						7	4			2	2
J9VDW3_CRYNH	Uncharacterized protein OS=Cryptococcus neoformans var. grubii serotype A (strain H99 / ATCC 208821 / CBS 10515 / FGSC 9487) OX=235443 GN=CNAG_00091 PE=4 SV=1	CNAG_00091	53 kDa		1							2	4			10	7
J9VQ35_CRYNH	Uncharacterized protein OS=Cryptococcus neoformans var. grubii serotype A (strain H99 / ATCC 208821 / CBS 10515 / FGSC 9487) OX=235443 GN=CNAG_02316 PE=4 SV=2	CNAG_02316	30 kDa	2	2	2			2			2	4	2		1	5
J9VTH9_CRYNH	Calmodulin OS=Cryptococcus neoformans var. grubii serotype A (strain H99 / ATCC 208821 / CBS 10515 / FGSC 9487) OX=235443 GN=CNAG_01557 PE=4 SV=2	CNAG_01557	17 kDa	3	5	3			2							4
J9VHK8_CRYNH	ATP-dependent RNA helicase SUB2 OS=Cryptococcus neoformans var. grubii serotype A (strain H99 / ATCC 208821 / CBS 10515 / FGSC 9487) OX=235443 GN=CNAG_00741 PE=4 SV=1	CNAG_00741	48 kDa	2												12	6
J9VWL8_CRYNH	H/ACA ribonucleoprotein complex subunit OS=Cryptococcus neoformans var. grubii serotype A (strain H99 / ATCC 208821 / CBS 10515 / FGSC 9487) OX=235443 GN=CNAG_04259 PE=3 SV=1	CNAG_04259	21 kDa	3	2	2		2				2	1			4	4
J9VNR4_CRYNH	Uncharacterized protein OS=Cryptococcus neoformans var. grubii serotype A (strain H99 / ATCC 208821 / CBS 10515 / FGSC 9487) OX=235443 GN=CNAG_05793 PE=4 SV=1	CNAG_05793	44 kDa							3		1
J9VT64_CRYNH	Essential nuclear protein 1 OS=Cryptococcus neoformans var. grubii serotype A (strain H99 / ATCC 208821 / CBS 10515 / FGSC 9487) OX=235443 GN=CNAG_06948 PE=4 SV=1	CNAG_06948	52 kDa		2	2				2		3	5
T2BQU2_CRYNH	Protein arginine N-methyltransferase 1, variant OS=Cryptococcus neoformans var. grubii serotype A (strain H99 / ATCC 208821 / CBS 10515 / FGSC 9487) OX=235443 GN=CNAG_03863 PE=3 SV=1	CNAG_03863	39 kDa	2	2	3			2	1						2	2
J9W1A2_CRYNH	Large subunit ribosomal protein L7 OS=Cryptococcus neoformans var. grubii serotype A (strain H99 / ATCC 208821 / CBS 10515 / FGSC 9487) OX=235443 GN=CNAG_01650 PE=4 SV=1	CNAG_01650	33 kDa	2	2	2						3	2	2			2
J9VX93_CRYNH	Uncharacterized protein OS=Cryptococcus neoformans var. grubii serotype A (strain H99 / ATCC 208821 / CBS 10515 / FGSC 9487) OX=235443 GN=CNAG_03106 PE=4 SV=1	CNAG_03106	43 kDa	2		2						5	4
J9VKI8_CRYNH	H/ACA ribonucleoprotein complex subunit 4 OS=Cryptococcus neoformans var. grubii serotype A (strain H99 / ATCC 208821 / CBS 10515 / FGSC 9487) OX=235443 GN=CNAG_01168 PE=4 SV=1	CNAG_01168	57 kDa	3		3		2	2			2		1
J9VRZ3_CRYNH	DNA excision repair protein ERCC-1, variant OS=Cryptococcus neoformans var. grubii serotype A (strain H99 / ATCC 208821 / CBS 10515 / FGSC 9487) OX=235443 GN=CNAG_05862 PE=4 SV=1	CNAG_05862	43 kDa			1						1	3			2
J9VY17_CRYNH	Uncharacterized protein OS=Cryptococcus neoformans var. grubii serotype A (strain H99 / ATCC 208821 / CBS 10515 / FGSC 9487) OX=235443 GN=CNAG_04709 PE=4 SV=1	CNAG_04709	40 kDa	2		3						5	1
J9VPP2_CRYNH	Glucose-repressible alcohol dehydrogenase transcriptional effector OS=Cryptococcus neoformans var. grubii serotype A (strain H99 / ATCC 208821 / CBS 10515 / FGSC 9487) OX=235443 GN=CNAG_03190 PE=4 SV=1	CNAG_03190	82 kDa		2	3		2				1				4
J9VUV2_CRYNH	Large subunit ribosomal protein L2 OS=Cryptococcus neoformans var. grubii serotype A (strain H99 / ATCC 208821 / CBS 10515 / FGSC 9487) OX=235443 GN=CNAG_02354 PE=4 SV=1	CNAG_02354	49 kDa	3		2						2	2
J9VVP1_CRYNH	T-complex protein 1 subunit delta OS=Cryptococcus neoformans var. grubii serotype A (strain H99 / ATCC 208821 / CBS 10515 / FGSC 9487) OX=235443 GN=CNAG_03459 PE=3 SV=1	CNAG_03459	57 kDa		3	3				4
J9VRL7_CRYNH	Transketolase OS=Cryptococcus neoformans var. grubii serotype A (strain H99 / ATCC 208821 / CBS 10515 / FGSC 9487) OX=235443 GN=CNAG_00866 PE=4 SV=2	CNAG_00866	71 kDa													9	4
J9VRZ2_CRYNH	Uncharacterized protein OS=Cryptococcus neoformans var. grubii serotype A (strain H99 / ATCC 208821 / CBS 10515 / FGSC 9487) OX=235443 GN=CNAG_04292 PE=4 SV=1	CNAG_04292	37 kDa	2	2	2						2	4
J9VLU3_CRYNH	Uncharacterized protein OS=Cryptococcus neoformans var. grubii serotype A (strain H99 / ATCC 208821 / CBS 10515 / FGSC 9487) OX=235443 GN=CNAG_05121 PE=4 SV=2	CNAG_05121	119 kDa									3	3	4
J9VXY1_CRYNH	DIS3-like exonuclease 2 OS=Cryptococcus neoformans var. grubii serotype A (strain H99 / ATCC 208821 / CBS 10515 / FGSC 9487) OX=235443 GN=CNAG_03345 PE=3 SV=2	CNAG_03345	182 kDa			2						5	2
J9VSM6_CRYNH	Nucleolysin TIA-1/TIAR OS=Cryptococcus neoformans var. grubii serotype A (strain H99 / ATCC 208821 / CBS 10515 / FGSC 9487) OX=235443 GN=CNAG_01413 PE=4 SV=1	CNAG_01413	46 kDa	2	2	3				2
J9VQ34_CRYNH	Uncharacterized protein OS=Cryptococcus neoformans var. grubii serotype A (strain H99 / ATCC 208821 / CBS 10515 / FGSC 9487) OX=235443 GN=CNAG_03142 PE=4 SV=1	CNAG_03142	15 kDa			2										9	2
J9W1P4_CRYNH	Ribosomal protein OS=Cryptococcus neoformans var. grubii serotype A (strain H99 / ATCC 208821 / CBS 10515 / FGSC 9487) OX=235443 GN=CNAG_01819 PE=3 SV=1	CNAG_01819	29 kDa			2						2	5
J9VJK2_CRYNH	DNA topoisomerase 2-associated protein PAT1 OS=Cryptococcus neoformans var. grubii serotype A (strain H99 / ATCC 208821 / CBS 10515 / FGSC 9487) OX=235443 GN=CNAG_00665 PE=4 SV=1	CNAG_00665	91 kDa		3	3
J9W049_CRYNH	Uncharacterized protein OS=Cryptococcus neoformans var. grubii serotype A (strain H99 / ATCC 208821 / CBS 10515 / FGSC 9487) OX=235443 GN=CNAG_06109 PE=4 SV=1	CNAG_06109	42 kDa													10	2
J9VEC1_CRYNH	Large subunit ribosomal protein L16 OS=Cryptococcus neoformans var. grubii serotype A (strain H99 / ATCC 208821 / CBS 10515 / FGSC 9487) OX=235443 GN=CNAG_00535 PE=3 SV=1	CNAG_00535	28 kDa	2		2						2	2
J9VLN7_CRYNH	Uncharacterized protein OS=Cryptococcus neoformans var. grubii serotype A (strain H99 / ATCC 208821 / CBS 10515 / FGSC 9487) OX=235443 GN=CNAG_05091 PE=4 SV=1	CNAG_05091	23 kDa	2		3						3
J9VRE8_CRYNH	DNA-binding protein OS=Cryptococcus neoformans var. grubii serotype A (strain H99 / ATCC 208821 / CBS 10515 / FGSC 9487) OX=235443 GN=CNAG_00935 PE=4 SV=1	CNAG_00935	42 kDa										2			2	6
J9VSV4_CRYNH	Glucose-6-phosphate 1-dehydrogenase OS=Cryptococcus neoformans var. grubii serotype A (strain H99 / ATCC 208821 / CBS 10515 / FGSC 9487) OX=235443 GN=CNAG_03245 PE=3 SV=1	CNAG_03245	57 kDa													1	7
J9VI43_CRYNH	Uncharacterized protein OS=Cryptococcus neoformans var. grubii serotype A (strain H99 / ATCC 208821 / CBS 10515 / FGSC 9487) OX=235443 GN=CNAG_02585 PE=4 SV=1	CNAG_02585	51 kDa													6	5
J9VLQ3_CRYNH	26S proteasome regulatory subunit N9 OS=Cryptococcus neoformans var. grubii serotype A (strain H99 / ATCC 208821 / CBS 10515 / FGSC 9487) OX=235443 GN=CNAG_04014 PE=4 SV=1	CNAG_04014	46 kDa			3			2					2
J9VK27_CRYNH	Large subunit ribosomal protein L17 OS=Cryptococcus neoformans var. grubii serotype A (strain H99 / ATCC 208821 / CBS 10515 / FGSC 9487) OX=235443 GN=CNAG_01320 PE=3 SV=1	CNAG_01320	35 kDa			2						2	3
J9VR95_CRYNH	Uncharacterized protein OS=Cryptococcus neoformans var. grubii serotype A (strain H99 / ATCC 208821 / CBS 10515 / FGSC 9487) OX=235443 GN=CNAG_04235 PE=4 SV=1	CNAG_04235	17 kDa		1	3
J9VUD2_CRYNH	ATP-dependent RNA helicase DBP3 OS=Cryptococcus neoformans var. grubii serotype A (strain H99 / ATCC 208821 / CBS 10515 / FGSC 9487) OX=235443 GN=CNAG_02502 PE=3 SV=1	CNAG_02502	67 kDa													10
J9VN22_CRYNH	T-complex protein 1 subunit gamma OS=Cryptococcus neoformans var. grubii serotype A (strain H99 / ATCC 208821 / CBS 10515 / FGSC 9487) OX=235443 GN=CNAG_02710 PE=3 SV=1	CNAG_02710	61 kDa		3	2
J9VTB8_CRYNH	Uncharacterized protein OS=Cryptococcus neoformans var. grubii serotype A (strain H99 / ATCC 208821 / CBS 10515 / FGSC 9487) OX=235443 GN=CNAG_06578 PE=4 SV=1	CNAG_06578	20 kDa			3				2
J9VRA3_CRYNH	Nascent polypeptide-associated complex subunit alpha OS=Cryptococcus neoformans var. grubii serotype A (strain H99 / ATCC 208821 / CBS 10515 / FGSC 9487) OX=235443 GN=CNAG_04985 PE=4 SV=1	CNAG_04985	20 kDa													5	2
J9VGH0_CRYNH	T-complex protein 1 subunit eta OS=Cryptococcus neoformans var. grubii serotype A (strain H99 / ATCC 208821 / CBS 10515 / FGSC 9487) OX=235443 GN=CNAG_07346 PE=3 SV=1	CNAG_07346	61 kDa		3	2
J9VY76_CRYNH	Long-chain fatty acid transporter OS=Cryptococcus neoformans var. grubii serotype A (strain H99 / ATCC 208821 / CBS 10515 / FGSC 9487) OX=235443 GN=CNAG_06140 PE=4 SV=1	CNAG_06140	12 kDa													5	2
J9VT63_CRYNH	Uncharacterized protein OS=Cryptococcus neoformans var. grubii serotype A (strain H99 / ATCC 208821 / CBS 10515 / FGSC 9487) OX=235443 GN=CNAG_04788 PE=4 SV=1	CNAG_04788	244 kDa															3
J9VRB4_CRYNH	Aldo-keto reductase OS=Cryptococcus neoformans var. grubii serotype A (strain H99 / ATCC 208821 / CBS 10515 / FGSC 9487) OX=235443 GN=CNAG_07801 PE=4 SV=2	CNAG_07801	34 kDa					1								5
J9VWU8_CRYNH	Phosphotransferase OS=Cryptococcus neoformans var. grubii serotype A (strain H99 / ATCC 208821 / CBS 10515 / FGSC 9487) OX=235443 GN=CNAG_05480 PE=3 SV=2	CNAG_05480	61 kDa													5
J9VP56_CRYNH	Pre-mRNA-splicing factor CWC22 OS=Cryptococcus neoformans var. grubii serotype A (strain H99 / ATCC 208821 / CBS 10515 / FGSC 9487) OX=235443 GN=CNAG_07689 PE=4 SV=1	CNAG_07689	95 kDa									4
J9VVM0_CRYNH	RNA polymerase II transcription factor OS=Cryptococcus neoformans var. grubii serotype A (strain H99 / ATCC 208821 / CBS 10515 / FGSC 9487) OX=235443 GN=CNAG_07924 PE=4 SV=2	CNAG_07924	98 kDa			2
J9VTQ3_CRYNH	Uncharacterized protein OS=Cryptococcus neoformans var. grubii serotype A (strain H99 / ATCC 208821 / CBS 10515 / FGSC 9487) OX=235443 GN=CNAG_01047 PE=4 SV=1	CNAG_01047	14 kDa													5
J9VJI8_CRYNH	Saccharopine dehydrogenase [NAD(+), L-lysine-forming] OS=Cryptococcus neoformans var. grubii serotype A (strain H99 / ATCC 208821 / CBS 10515 / FGSC 9487) OX=235443 GN=CNAG_06849 PE=3 SV=1	CNAG_06849	43 kDa														4
J9W2Q3_CRYNH	S-(hydroxymethyl)glutathione dehydrogenase OS=Cryptococcus neoformans var. grubii serotype A (strain H99 / ATCC 208821 / CBS 10515 / FGSC 9487) OX=235443 GN=CNAG_06168 PE=3 SV=1	CNAG_06168	41 kDa														4
J9VZD5_CRYNH	Mannose-1-phosphate guanyltransferase OS=Cryptococcus neoformans var. grubii serotype A (strain H99 / ATCC 208821 / CBS 10515 / FGSC 9487) OX=235443 GN=CNAG_01813 PE=4 SV=2	CNAG_01813	40 kDa									3
J9W1J6_CRYNH	Uncharacterized protein OS=Cryptococcus neoformans var. grubii serotype A (strain H99 / ATCC 208821 / CBS 10515 / FGSC 9487) OX=235443 GN=CNAG_01743 PE=4 SV=1	CNAG_01743	9 kDa													5
J9VSP1_CRYNH	Actin-related protein 2/3 complex subunit 3 OS=Cryptococcus neoformans var. grubii serotype A (strain H99 / ATCC 208821 / CBS 10515 / FGSC 9487) OX=235443 GN=CNAG_04765 PE=3 SV=1	CNAG_04765	22 kDa										3

## Sheet: IP-MS_interactions_heatmap_Fig7
		IP-MS_interactions_heatmap_Fig7
Protein_ID	Entry_Name	Status	Description	Gene_Name	Molecular_Weight	783_785_37_R2	462_37_R2	P4F3_37_R2	H99_37_R2	783_785_37_R1	462_37_R1	P4F3_37_R1	H99_37_R1	783_785_30_R3	462_30_R3	P4F3_30_R3	H99_30_R3	783_785_30_R2	462_30_R2	P4F3_30_R2	H99_30_R2
J9VI91	J9VI91_CRYNH	unreviewed	Pumilio-family RNA binding protein OS=Cryptococcus neoformans var. grubii serotype A (strain H99 / ATCC 208821 / CBS 10515 / FGSC 9487) OX=235443 GN=CNAG_02810 PE=4 SV=2	CNAG_02810	102 kDa	640	1135	962	87	1006	1105	1252	160	1129	1279	2009	381	1043	1624	2013	324
J9VVH4	J9VVH4_CRYNH	unreviewed	Fatty acid synthase subunit beta, fungi type OS=Cryptococcus neoformans var. grubii serotype A (strain H99 / ATCC 208821 / CBS 10515 / FGSC 9487) OX=235443 GN=CNAG_02099 PE=4 SV=1	CNAG_02099	275 kDa	123	104	91	31	76	98	91	36	88	90	69	63	115	125	116	115
J9VSX5	J9VSX5_CRYNH	unreviewed	Fatty acid synthase subunit alpha, fungi type OS=Cryptococcus neoformans var. grubii serotype A (strain H99 / ATCC 208821 / CBS 10515 / FGSC 9487) OX=235443 GN=CNAG_02100 PE=4 SV=1	CNAG_02100	158 kDa	74	63	62	21	45	67	55	29	59	62	43	52	80	84	78	74
J9VMV1	J9VMV1_CRYNH	unreviewed	Cell cycle control protein cwf19 OS=Cryptococcus neoformans var. grubii serotype A (strain H99 / ATCC 208821 / CBS 10515 / FGSC 9487) OX=235443 GN=CNAG_01362 PE=4 SV=1	CNAG_01362	99 kDa	9	7	7	4	8	8	4	4	13	12	2	23	22	9	6	44
J9W0K1	J9W0K1_CRYNH	unreviewed	ATP-citrate synthase OS=Cryptococcus neoformans var. grubii serotype A (strain H99 / ATCC 208821 / CBS 10515 / FGSC 9487) OX=235443 GN=CNAG_04640 PE=3 SV=1	CNAG_04640	125 kDa	15	20	25	10	4	10	8	2	14	13	7	12	34	29	1	25
J9VMG0	J9VMG0_CRYNH	unreviewed	Pre-mRNA-splicing factor SYF1 OS=Cryptococcus neoformans var. grubii serotype A (strain H99 / ATCC 208821 / CBS 10515 / FGSC 9487) OX=235443 GN=CNAG_02426 PE=4 SV=1	CNAG_02426	117 kDa	8	5	7	4	10	4	4	5	15	6		14	22	10	12	18
J9VVA4	J9VVA4_CRYNH	unreviewed	Hsp90-like protein OS=Cryptococcus neoformans var. grubii serotype A (strain H99 / ATCC 208821 / CBS 10515 / FGSC 9487) OX=235443 GN=CNAG_06150 PE=3 SV=1	CNAG_06150	79 kDa	17	12	14	7	7	11	12	6	2	11	3	8	11	10	6	9
J9VT09	J9VT09_CRYNH	unreviewed	Eukaryotic translation initiation factor 6 OS=Cryptococcus neoformans var. grubii serotype A (strain H99 / ATCC 208821 / CBS 10515 / FGSC 9487) OX=235443 GN=TIF6 PE=3 SV=1	TIF6	26 kDa	10	7	5	1	8	8	7	1	3	2	2	4	2		4	9
J9VLN0	J9VLN0_CRYNH	unreviewed	Glucose and ribitol dehydrogenase OS=Cryptococcus neoformans var. grubii serotype A (strain H99 / ATCC 208821 / CBS 10515 / FGSC 9487) OX=235443 GN=CNAG_00984 PE=4 SV=1	CNAG_00984	33 kDa	2	2	2	2	2	1	2	2	2	3	2	1	19	20	10	7
J9VQ69	J9VQ69_CRYNH	unreviewed	Uncharacterized protein OS=Cryptococcus neoformans var. grubii serotype A (strain H99 / ATCC 208821 / CBS 10515 / FGSC 9487) OX=235443 GN=CNAG_02843 PE=4 SV=1	CNAG_02843	30 kDa			2			2		2	2	9	2		7	11	6	5
J9VP81	J9VP81_CRYNH	unreviewed	Nucleolar protein 58 OS=Cryptococcus neoformans var. grubii serotype A (strain H99 / ATCC 208821 / CBS 10515 / FGSC 9487) OX=235443 GN=CNAG_05976 PE=4 SV=1	CNAG_05976	62 kDa	20	17	10	4	18	19	11	6	17	13	8	8	10	6	6	2
J9VVY8	J9VVY8_CRYNH	unreviewed	Pre-mRNA-splicing helicase BRR2 OS=Cryptococcus neoformans var. grubii serotype A (strain H99 / ATCC 208821 / CBS 10515 / FGSC 9487) OX=235443 GN=CNAG_06585 PE=4 SV=1	CNAG_06585	243 kDa	12	13	9	4	12	10	9	2	5	5	4	6				2
J9VFG8	J9VFG8_CRYNH	unreviewed	Pre-mRNA-splicing factor SLT11 OS=Cryptococcus neoformans var. grubii serotype A (strain H99 / ATCC 208821 / CBS 10515 / FGSC 9487) OX=235443 GN=CNAG_00708 PE=4 SV=1	CNAG_00708	36 kDa	2		3		2	2	2		8	1		4	12	2	6	2
J9VRF4	J9VRF4_CRYNH	unreviewed	Argininosuccinate synthase OS=Cryptococcus neoformans var. grubii serotype A (strain H99 / ATCC 208821 / CBS 10515 / FGSC 9487) OX=235443 GN=CNAG_00930 PE=3 SV=1	CNAG_00930	47 kDa	2	2	2	2	1	2	2	2	2	4	1	2	5	5	3	2
J9VWZ6	J9VWZ6_CRYNH	unreviewed	U2 small nuclear ribonucleoprotein A OS=Cryptococcus neoformans var. grubii serotype A (strain H99 / ATCC 208821 / CBS 10515 / FGSC 9487) OX=235443 GN=CNAG_05926 PE=4 SV=2	CNAG_05926	28 kDa	2				2	4	2		2	4	2	1	10	4	3	2
J9VS17	J9VS17_CRYNH	unreviewed	Protein BMH2 OS=Cryptococcus neoformans var. grubii serotype A (strain H99 / ATCC 208821 / CBS 10515 / FGSC 9487) OX=235443 GN=CNAG_05235 PE=3 SV=1	CNAG_05235	29 kDa	32	37	32	7	32	34	34	6	27	32	35		27	30	41	2
J9VL89	J9VL89_CRYNH	unreviewed	Aconitate hydratase, mitochondrial OS=Cryptococcus neoformans var. grubii serotype A (strain H99 / ATCC 208821 / CBS 10515 / FGSC 9487) OX=235443 GN=CNAG_01137 PE=3 SV=1	CNAG_01137	86 kDa				4				4		4			5	7		2
J9VW13	J9VW13_CRYNH	unreviewed	Argonaute OS=Cryptococcus neoformans var. grubii serotype A (strain H99 / ATCC 208821 / CBS 10515 / FGSC 9487) OX=235443 GN=CNAG_04609 PE=1 SV=2	CNAG_04609	102 kDa	27	20	18	3	19	19	22	4	7	6	10		15	9	9	2
J9VF80	J9VF80_CRYNH	unreviewed	Carbamoyl-phosphate synthase, large subunit OS=Cryptococcus neoformans var. grubii serotype A (strain H99 / ATCC 208821 / CBS 10515 / FGSC 9487) OX=235443 GN=CNAG_07373 PE=3 SV=1	CNAG_07373	255 kDa	2	4	2						22	15			16			2
J9VKA5	J9VKA5_CRYNH	unreviewed	Uncharacterized protein OS=Cryptococcus neoformans var. grubii serotype A (strain H99 / ATCC 208821 / CBS 10515 / FGSC 9487) OX=235443 GN=CNAG_06971 PE=3 SV=2	CNAG_06971	183 kDa	7	10	5	5	2	6	2		9	9	8	20
J9VQ17	J9VQ17_CRYNH	unreviewed	Cellular nucleic acid-binding protein OS=Cryptococcus neoformans var. grubii serotype A (strain H99 / ATCC 208821 / CBS 10515 / FGSC 9487) OX=235443 GN=CNAG_02338 PE=4 SV=1	CNAG_02338	20 kDa	9	9	5	2	4	8	6		5	10	10	10	6	2	6
J9VKR8	J9VKR8_CRYNH	unreviewed	Pre-mRNA-splicing factor CEF1 OS=Cryptococcus neoformans var. grubii serotype A (strain H99 / ATCC 208821 / CBS 10515 / FGSC 9487) OX=235443 GN=CNAG_02671 PE=4 SV=2	CNAG_02671	93 kDa	5		2		4	2			12	4		10	21	9	9
J9VUR9	J9VUR9_CRYNH	unreviewed	Polyadenylate-binding protein OS=Cryptococcus neoformans var. grubii serotype A (strain H99 / ATCC 208821 / CBS 10515 / FGSC 9487) OX=235443 GN=CNAG_04441 PE=3 SV=1	CNAG_04441	72 kDa	58	58	62	6	73	70	66	7	94	93	68	8	100	67	65
J9VP49	J9VP49_CRYNH	unreviewed	Transcription elongation factor SPT6 OS=Cryptococcus neoformans var. grubii serotype A (strain H99 / ATCC 208821 / CBS 10515 / FGSC 9487) OX=235443 GN=CNAG_03950 PE=4 SV=1	CNAG_03950	172 kDa	9	11	19	2	4	11	4	3	7	20	11	8
J9VRA8	J9VRA8_CRYNH	unreviewed	Pre-mRNA-splicing factor ATP-dependent RNA helicase DHX15/PRP43 OS=Cryptococcus neoformans var. grubii serotype A (strain H99 / ATCC 208821 / CBS 10515 / FGSC 9487) OX=235443 GN=CNAG_06626 PE=4 SV=1	CNAG_06626	88 kDa	5	4	3	1	5	6	5	3				6	1	2
J9VQB5	J9VQB5_CRYNH	unreviewed	Nucleolar protein 56 OS=Cryptococcus neoformans var. grubii serotype A (strain H99 / ATCC 208821 / CBS 10515 / FGSC 9487) OX=235443 GN=CNAG_02209 PE=4 SV=1	CNAG_02209	63 kDa	15	9	2	1	19	9	9	1	8	4		6	16
J9VPZ3	J9VPZ3_CRYNH	unreviewed	Uncharacterized protein OS=Cryptococcus neoformans var. grubii serotype A (strain H99 / ATCC 208821 / CBS 10515 / FGSC 9487) OX=235443 GN=CNAG_07410 PE=4 SV=1	CNAG_07410	78 kDa	107	109	102	6	115	122	119	14	95	96	98	5	72	77	68
J9W0V8	J9W0V8_CRYNH	unreviewed	26S proteasome regulatory subunit N6 OS=Cryptococcus neoformans var. grubii serotype A (strain H99 / ATCC 208821 / CBS 10515 / FGSC 9487) OX=235443 GN=CNAG_06361 PE=4 SV=1	CNAG_06361	48 kDa	3	5	9		4	6	4	2	1	2	2	5
J9VVW9	J9VVW9_CRYNH	unreviewed	26S protease regulatory subunit 8 OS=Cryptococcus neoformans var. grubii serotype A (strain H99 / ATCC 208821 / CBS 10515 / FGSC 9487) OX=235443 GN=CNAG_04666 PE=3 SV=1	CNAG_04666	45 kDa	12	11	14		4	13	11		2	9	4	4		2
J9VWV1	J9VWV1_CRYNH	unreviewed	CD2 antigen cytoplasmic tail-binding protein 2 OS=Cryptococcus neoformans var. grubii serotype A (strain H99 / ATCC 208821 / CBS 10515 / FGSC 9487) OX=235443 GN=CNAG_04368 PE=4 SV=1	CNAG_04368	48 kDa	2	3	3		2	2	4		2	2	6	4		2
J9VHP1	J9VHP1_CRYNH	unreviewed	Voltage-dependent anion channel protein 2 OS=Cryptococcus neoformans var. grubii serotype A (strain H99 / ATCC 208821 / CBS 10515 / FGSC 9487) OX=235443 GN=CNAG_02974 PE=4 SV=1	CNAG_02974	31 kDa	3	2	7	5	4	2	2	11	2	10	2	3	1	6
J9W1G2	J9W1G2_CRYNH	unreviewed	Pre-mRNA-processing protein 45 OS=Cryptococcus neoformans var. grubii serotype A (strain H99 / ATCC 208821 / CBS 10515 / FGSC 9487) OX=235443 GN=CNAG_05416 PE=4 SV=1	CNAG_05416	63 kDa	2	2	2		2	2	2		6	2	2	3	9	2	6
J9VLD5	J9VLD5_CRYNH	unreviewed	26S proteasome regulatory subunit N5 OS=Cryptococcus neoformans var. grubii serotype A (strain H99 / ATCC 208821 / CBS 10515 / FGSC 9487) OX=235443 GN=CNAG_01083 PE=4 SV=1	CNAG_01083	59 kDa	7	11	13	2	4	5	9		3	5	5	2		2
J9VQC7	J9VQC7_CRYNH	unreviewed	26S protease regulatory subunit 7 OS=Cryptococcus neoformans var. grubii serotype A (strain H99 / ATCC 208821 / CBS 10515 / FGSC 9487) OX=235443 GN=CNAG_07719 PE=3 SV=2	CNAG_07719	50 kDa	10	9	9		4	8	7		2	8	12	2			3
J9W0R4	J9W0R4_CRYNH	unreviewed	26S proteasome regulatory subunit RPN1 OS=Cryptococcus neoformans var. grubii serotype A (strain H99 / ATCC 208821 / CBS 10515 / FGSC 9487) OX=235443 GN=CNAG_07863 PE=3 SV=2	CNAG_07863	110 kDa	5	3	7			8	5		1	3	6	2
J9VHQ8	J9VHQ8_CRYNH	unreviewed	Transcription factor IWS1 OS=Cryptococcus neoformans var. grubii serotype A (strain H99 / ATCC 208821 / CBS 10515 / FGSC 9487) OX=235443 GN=CNAG_02956 PE=4 SV=1	CNAG_02956	54 kDa	1	3	3		2	2	4		2	5	2	2
J9VHT8	J9VHT8_CRYNH	unreviewed	26S proteasome regulatory subunit N8 OS=Cryptococcus neoformans var. grubii serotype A (strain H99 / ATCC 208821 / CBS 10515 / FGSC 9487) OX=235443 GN=CNAG_00046 PE=4 SV=1	CNAG_00046	39 kDa	3	3	5		2	4	4			2	4	2
J9VVL6	J9VVL6_CRYNH	unreviewed	Ribonucleoprotein-associated protein OS=Cryptococcus neoformans var. grubii serotype A (strain H99 / ATCC 208821 / CBS 10515 / FGSC 9487) OX=235443 GN=CNAG_03435 PE=4 SV=1	CNAG_03435	14 kDa	4	3		1	4		2	1	2	1		1
J9W2N9	J9W2N9_CRYNH	unreviewed	26S protease regulatory subunit 6A-B OS=Cryptococcus neoformans var. grubii serotype A (strain H99 / ATCC 208821 / CBS 10515 / FGSC 9487) OX=235443 GN=CNAG_06153 PE=3 SV=1	CNAG_06153	52 kDa	7	11	10		4	6	7		2	6	8	1
J9VSR2	J9VSR2_CRYNH	unreviewed	26S protease regulatory subunit 10B OS=Cryptococcus neoformans var. grubii serotype A (strain H99 / ATCC 208821 / CBS 10515 / FGSC 9487) OX=235443 GN=CNAG_04906 PE=3 SV=1	CNAG_04906	45 kDa	10	6	6	1	4	5	5	1	3	5	4
J9VJY9	J9VJY9_CRYNH	unreviewed	CCR4-NOT transcription complex subunit 1 OS=Cryptococcus neoformans var. grubii serotype A (strain H99 / ATCC 208821 / CBS 10515 / FGSC 9487) OX=235443 GN=CNAG_02936 PE=4 SV=1	CNAG_02936	253 kDa	41	57	67		13	35	46		28	24	16		42	5	6
J9VJD5	J9VJD5_CRYNH	unreviewed	Translation initiation factor OS=Cryptococcus neoformans var. grubii serotype A (strain H99 / ATCC 208821 / CBS 10515 / FGSC 9487) OX=235443 GN=CNAG_04022 PE=4 SV=2	CNAG_04022	97 kDa	15	12	25		17	11	20		25	18	23		24	9	18
J9VUT0	J9VUT0_CRYNH	unreviewed	ATP-dependent helicase OS=Cryptococcus neoformans var. grubii serotype A (strain H99 / ATCC 208821 / CBS 10515 / FGSC 9487) OX=235443 GN=CNAG_01807 PE=4 SV=1	CNAG_01807	119 kDa	7	5	7		14	15	14		25	18	6		17	12	18
T2BNW0	T2BNW0_CRYNH	unreviewed	Uncharacterized protein OS=Cryptococcus neoformans var. grubii serotype A (strain H99 / ATCC 208821 / CBS 10515 / FGSC 9487) OX=235443 GN=CNAG_08025 PE=4 SV=1	CNAG_08025	19 kDa	12	12	12		13	14	11		11	14	12		10	6	15
J9VLG3	J9VLG3_CRYNH	unreviewed	26S protease regulatory subunit 6B OS=Cryptococcus neoformans var. grubii serotype A (strain H99 / ATCC 208821 / CBS 10515 / FGSC 9487) OX=235443 GN=CNAG_03904 PE=3 SV=1	CNAG_03904	47 kDa	11	10	11		6	11	11		3	9	3
J9VVD8	J9VVD8_CRYNH	unreviewed	26S proteasome regulatory subunit RPN2 OS=Cryptococcus neoformans var. grubii serotype A (strain H99 / ATCC 208821 / CBS 10515 / FGSC 9487) OX=235443 GN=CNAG_06175 PE=3 SV=2	CNAG_06175	109 kDa	10	11	15		4	12	11		2	5	8
J9VKH7	J9VKH7_CRYNH	unreviewed	26S proteasome regulatory subunit N3 OS=Cryptococcus neoformans var. grubii serotype A (strain H99 / ATCC 208821 / CBS 10515 / FGSC 9487) OX=235443 GN=CNAG_00062 PE=4 SV=1	CNAG_00062	59 kDa	9	9	7		4	8	7		2	5	7
J9VKD8	J9VKD8_CRYNH	unreviewed	Uncharacterized protein OS=Cryptococcus neoformans var. grubii serotype A (strain H99 / ATCC 208821 / CBS 10515 / FGSC 9487) OX=235443 GN=CNAG_01424 PE=4 SV=2	CNAG_01424	151 kDa	2	15	12			12	8			2	8		1
J9VSI8	J9VSI8_CRYNH	unreviewed	26S protease regulatory subunit 4 OS=Cryptococcus neoformans var. grubii serotype A (strain H99 / ATCC 208821 / CBS 10515 / FGSC 9487) OX=235443 GN=CNAG_02239 PE=3 SV=2	CNAG_02239	48 kDa	9	10	13		3	10	9			4	3
J9VUX2	J9VUX2_CRYNH	unreviewed	Pre-rRNA-processing protein TSR1 OS=Cryptococcus neoformans var. grubii serotype A (strain H99 / ATCC 208821 / CBS 10515 / FGSC 9487) OX=235443 GN=CNAG_02328 PE=4 SV=2	CNAG_02328	90 kDa	3	3	7		2	2	8		12	9	6				1
J9W1I1	J9W1I1_CRYNH	unreviewed	Cell differentiation protein rcd1 OS=Cryptococcus neoformans var. grubii serotype A (strain H99 / ATCC 208821 / CBS 10515 / FGSC 9487) OX=235443 GN=CNAG_01717 PE=4 SV=1	CNAG_01717	48 kDa	7	9	7			7	7		3	5	2		6
J9VPI4	J9VPI4_CRYNH	unreviewed	ATP-dependent RNA helicase DBP2-A OS=Cryptococcus neoformans var. grubii serotype A (strain H99 / ATCC 208821 / CBS 10515 / FGSC 9487) OX=235443 GN=CNAG_07676 PE=3 SV=2	CNAG_07676	58 kDa	6	17	9				7						6
J9VLY9	J9VLY9_CRYNH	unreviewed	CCR4-NOT transcription complex subunit 7/8 OS=Cryptococcus neoformans var. grubii serotype A (strain H99 / ATCC 208821 / CBS 10515 / FGSC 9487) OX=235443 GN=CNAG_05171 PE=4 SV=2	CNAG_05171	33 kDa	5	5	7		1	4	4		5	5			9		3
J9VR16	J9VR16_CRYNH	unreviewed	26S proteasome regulatory subunit N7 OS=Cryptococcus neoformans var. grubii serotype A (strain H99 / ATCC 208821 / CBS 10515 / FGSC 9487) OX=235443 GN=CNAG_06899 PE=4 SV=1	CNAG_06899	44 kDa	5	9	9			4	7			5	4
J9VUB5	J9VUB5_CRYNH	unreviewed	Importin beta-4 subunit OS=Cryptococcus neoformans var. grubii serotype A (strain H99 / ATCC 208821 / CBS 10515 / FGSC 9487) OX=235443 GN=CNAG_05884 PE=4 SV=2	CNAG_05884	118 kDa	3	15	9				4			2			7
J9VUC4	J9VUC4_CRYNH	unreviewed	CCR4-NOT transcription complex subunit 2 OS=Cryptococcus neoformans var. grubii serotype A (strain H99 / ATCC 208821 / CBS 10515 / FGSC 9487) OX=235443 GN=CNAG_01852 PE=4 SV=1	CNAG_01852	49 kDa	3	5	7			4	5		3	5			5
J9VEG9	J9VEG9_CRYNH	unreviewed	Eukaryotic translation initiation factor 3 subunit I OS=Cryptococcus neoformans var. grubii serotype A (strain H99 / ATCC 208821 / CBS 10515 / FGSC 9487) OX=235443 GN=TIF34 PE=3 SV=1	TIF34	38 kDa	3	3	5		2	4	5		2	4	2		4	4
J9VFT0	J9VFT0_CRYNH	unreviewed	26S proteasome regulatory subunit N12 OS=Cryptococcus neoformans var. grubii serotype A (strain H99 / ATCC 208821 / CBS 10515 / FGSC 9487) OX=235443 GN=CNAG_03721 PE=4 SV=1	CNAG_03721	32 kDa	7	3	9			2	5			2	4
J9VG82	J9VG82_CRYNH	unreviewed	26S proteasome regulatory subunit N11 OS=Cryptococcus neoformans var. grubii serotype A (strain H99 / ATCC 208821 / CBS 10515 / FGSC 9487) OX=235443 GN=CNAG_07028 PE=4 SV=1	CNAG_07028	34 kDa	5	3	5		4	4	5		1
J9VWS9	J9VWS9_CRYNH	unreviewed	Pentatricopeptide repeat protein OS=Cryptococcus neoformans var. grubii serotype A (strain H99 / ATCC 208821 / CBS 10515 / FGSC 9487) OX=235443 GN=CNAG_05457 PE=4 SV=1	CNAG_05457	161 kDa	3	3	3		4				6	4	2
J9VJ75	J9VJ75_CRYNH	unreviewed	RNP domain-containing protein OS=Cryptococcus neoformans var. grubii serotype A (strain H99 / ATCC 208821 / CBS 10515 / FGSC 9487) OX=235443 GN=CNAG_05013 PE=1 SV=2	CNAG_05013	61 kDa	2	2	3		2	6	4		2	3			1	5
J9VKZ8	J9VKZ8_CRYNH	unreviewed	Vacuole morphology and inheritance protein 14 OS=Cryptococcus neoformans var. grubii serotype A (strain H99 / ATCC 208821 / CBS 10515 / FGSC 9487) OX=235443 GN=CNAG_01248 PE=4 SV=2	CNAG_01248	116 kDa	2	2	5		2	3	4			2	4		2
J9VMH9	J9VMH9_CRYNH	unreviewed	Uncharacterized protein OS=Cryptococcus neoformans var. grubii serotype A (strain H99 / ATCC 208821 / CBS 10515 / FGSC 9487) OX=235443 GN=CNAG_02400 PE=4 SV=2	CNAG_02400	33 kDa	4	4	3		2	4	3		2	2
J9W3D8	J9W3D8_CRYNH	unreviewed	Nucleolar GTP-binding protein 1 OS=Cryptococcus neoformans var. grubii serotype A (strain H99 / ATCC 208821 / CBS 10515 / FGSC 9487) OX=235443 GN=CNAG_06468 PE=3 SV=1	CNAG_06468	76 kDa	5	3			4	2	2		1
J9VKK9	J9VKK9_CRYNH	unreviewed	Pumilio domain-containing protein c OS=Cryptococcus neoformans var. grubii serotype A (strain H99 / ATCC 208821 / CBS 10515 / FGSC 9487) OX=235443 GN=CNAG_01360 PE=4 SV=1	CNAG_01360	135 kDa		5	3				4		5		4
J9VDW3	J9VDW3_CRYNH	unreviewed	Uncharacterized protein OS=Cryptococcus neoformans var. grubii serotype A (strain H99 / ATCC 208821 / CBS 10515 / FGSC 9487) OX=235443 GN=CNAG_00091 PE=4 SV=1	CNAG_00091	53 kDa		1							2	4			10	7
J9VQ35	J9VQ35_CRYNH	unreviewed	Uncharacterized protein OS=Cryptococcus neoformans var. grubii serotype A (strain H99 / ATCC 208821 / CBS 10515 / FGSC 9487) OX=235443 GN=CNAG_02316 PE=4 SV=2	CNAG_02316	30 kDa	2	2	2			2			2	4	2		1	5
J9VVP1	J9VVP1_CRYNH	unreviewed	T-complex protein 1 subunit delta OS=Cryptococcus neoformans var. grubii serotype A (strain H99 / ATCC 208821 / CBS 10515 / FGSC 9487) OX=235443 GN=CNAG_03459 PE=3 SV=1	CNAG_03459	57 kDa		3	3				4
